# Supplementary material for: Examination of hydrogen cross-feeders using a colonic microbiota model
Source: BMC Bioinformatics. 2021 Jan 6;22:3. doi: 10.1186/s12859-020-03923-6 (PMC7789523; doi:10.1186/s12859-020-03923-6)
Supplement: Supplementary file 3 — Additional file 3: Contains the model data analysed. [file 12859_2020_3923_MOESM3_ESM.xlsx]

## Sheet: Intro
Additional file 3
This file contains the model simulation data for microPop and microPop:Colon. Each simulation data set is in an individual sheet.

## Sheet: Figure 1
Data used to generate Figure 1 and values in Additional Table 1
Time measured in days; pH in pH units; absorbed metabolites in g; HCO3 balance in M; all other values in g/L
Alpha parameter set																																		Beta parameter set
Time	Bacteriodes	NoButyStarchDeg	NoButyFibreDeg	LactateProducers	ButyrateProducers1	ButyrateProducers2	PropionateProducers	ButyrateProducers3	Acetogens	Methanogens	SRB	Protein	NSP	RS	Sugars	H2	CO2	CH4	H2O	Acetate	Propionate	Succinate	Lactate	Formate	Ethanol	Butyrate	Sulphate	H2S	Bicarbonate	other	Mucin			Time	Bacteriodes	NoButyStarchDeg	NoButyFibreDeg	LactateProducers	ButyrateProducers1	ButyrateProducers2	PropionateProducers	ButyrateProducers3	Acetogens	Methanogens	SRB	Protein	NSP	RS	Sugars
0	0.03995	0.000255	0.000255	0.04675	0.0289	0.00255	0.03315	0.000255	8.5e-05	0.00023205	0.00023205	6	1.8	5.6	0	0	10	0	10	1.9456	0.6656	0	0	0	0	0.4398	0	0	0	0	0			0	0.03995	0.000255	0.000255	0.04675	0.0289	0.00255	0.03315	0.000255	8.5e-05	0.00023205	0.00023205	6	1.8	5.6	0
0.0416667	0.0983563	0.0003993	0.000324744	0.0582616	0.0393206	0.00354968	0.0408536	0.00031426	0.000105324	0.000228321	0.000222506	5.82856	1.75511	5.45388	0	0.00168234	10.0277	6.9169e-05	10	1.92633	0.678124	0.0419162	0.0012874	0.00235629	0.00123495	0.438498	0	0	1.45005e-09	0.0622317	0			0.0416667	0.0671693	0.000404466	0.000347433	0.0716894	0.0443144	0.00333582	0.0392032	0.000301561	0.000101228	0.000235188	0.000222506	5.96336	1.7447	5.42725	0
0.0833333	0.242112	0.000625052	0.000413728	0.0726103	0.0534985	0.00494233	0.0502384	0.000386452	0.000132451	0.000227421	0.000213354	5.41633	1.68452	5.19379	0	0.00547909	10.0824	0.00016506	10.0011	1.97421	0.732111	0.143225	0.00132499	0.00514225	0.00272372	0.443346	0	0	1.39042e-09	0.212906	0			0.0833333	0.112934	0.000641527	0.000473377	0.109932	0.0679499	0.00436384	0.0464905	0.00035761	0.000122547	0.000243725	0.000213354	5.90459	1.66225	5.16939	0
0.125	0.595595	0.000977152	0.000527937	0.0905058	0.0727885	0.00688742	0.0617744	0.000475193	0.000168392	0.000227056	0.000204579	4.41058	1.55788	4.67564	0	0.0143856	10.1973	0.00025534	10.0035	2.17785	0.882183	0.39057	0.00136631	0.0089767	0.00453303	0.456325	0	0	1.33323e-09	0.58154	0			0.125	0.189878	0.0010175	0.000644989	0.168574	0.10419	0.00570874	0.055246	0.00042495	0.000149577	0.000253272	0.000204579	5.8085	1.53613	4.77548	0
0.166667	1.46202	0.00152096	0.00067725	0.112865	0.0990336	0.00962593	0.0759535	0.000584266	0.000215414	0.000227356	0.000196164	1.94154	1.29723	3.5677	0	0.0356848	10.4534	0.000335325	10.0075	2.75328	1.26191	0.995555	0.00142199	0.0142549	0.0067523	0.480232	0	0	1.27838e-09	1.4875	0			0.166667	0.319243	0.00161374	0.000878833	0.258493	0.159757	0.00746824	0.0657203	0.000505507	0.000183281	0.000263203	0.000196165	5.64957	1.34021	4.16526	0
0.208333	3.16975	0.00230343	0.000898175	0.141167	0.134731	0.0136993	0.093373	0.000718264	0.000276591	0.00022864	0.000188096	0.000132222	0.242198	0.24013	0	0.0771047	10.9375	0.000407826	10.0139	3.93005	2.01322	2.18216	0.00164981	0.0216686	0.00956082	0.519846	0	0	1.2258e-09	2.19974	0			0.208333	0.536736	0.00255933	0.00119745	0.39637	0.244957	0.00977007	0.0782198	0.000601639	0.000225029	0.000273713	0.000188096	5.38485	1.03263	3.21055	0
0.25	3.3141	0.00231932	0.000910276	0.1403	0.135218	0.013929	0.0926304	0.000712551	0.00027556	0.000230409	0.00018036	3.69362e-05	2.12132e-05	4.0884e-05	0	0.0807699	10.977	0.00047686	10.0119	3.97427	2.05906	2.28834	3.70761e-05	0.0213554	0.00964926	0.50798	0	0	1.17538e-09	2.19919	0			0.25	0.902354	0.00405935	0.00163132	0.607778	0.37559	0.0127802	0.0931175	0.000716214	0.000276581	0.000285299	0.00018036	4.94219	0.546596	1.70553	0
0.291667	3.31753	0.00228272	0.00089026	0.136647	0.132338	0.0136742	0.0901209	0.000693246	0.000268796	0.000232176	0.000172942	3.69148e-05	2.12435e-05	4.08837e-05	0	0.0808344	10.9737	0.000543444	10.009	3.91247	2.03758	2.29159	3.71341e-05	0.0201808	0.00945175	0.491128	0	0	1.12704e-09	2.19863	0			0.291667	1.43088	0.00578701	0.00206128	0.843361	0.521157	0.0156436	0.108942	0.00083791	0.000322579	0.000298397	0.000172942	3.91986	3.51243e-05	0.000102374	0
0.333333	3.32096	0.00224671	0.000870699	0.13309	0.12952	0.0134242	0.0876799	0.000674469	0.000262195	0.000233939	0.000165828	3.68928e-05	2.12726e-05	4.08822e-05	0	0.0808985	10.9705	0.000607648	10.0062	3.85324	2.01699	2.29481	3.7191e-05	0.0190378	0.00925729	0.474886	0	0	1.08068e-09	2.1981	0			0.333333	1.8964	0.00588247	0.00206075	0.854305	0.527918	0.0155619	0.120825	0.00092926	0.000318478	0.000312768	0.000165829	1.4905	3.24706e-05	9.56723e-05	0
0.375	3.3244	0.00221127	0.000851584	0.129627	0.126763	0.013179	0.0853055	0.000656205	0.000255751	0.000235695	0.000159008	3.68705e-05	2.13005e-05	4.08797e-05	0	0.0809622	10.9673	0.000669541	10.0035	3.79649	1.99726	2.298	3.72466e-05	0.0179257	0.00906587	0.459231	0	0	1.03624e-09	2.19758	0			0.375	2.19109	0.00590506	0.00204082	0.855062	0.528385	0.0153533	0.13436	0.00103332	0.000312414	0.000328274	0.000159008	0.000140341	1.81703e-05	5.80035e-05	0
0.416667	3.32784	0.00217639	0.000832903	0.126255	0.124065	0.0129385	0.0829958	0.000638438	0.000249461	0.000237442	0.000152468	3.68478e-05	2.13273e-05	4.08762e-05	0	0.0810255	10.9643	0.000729179	10.0009	3.7421	1.97835	2.30116	3.73012e-05	0.0168441	0.00887749	0.44414	0	0	9.93615e-10	2.19709	0			0.416667	2.20103	0.00586781	0.00200568	0.847536	0.523733	0.0150466	0.137679	0.00105883	0.000304872	0.000344617	0.000152468	0.000139563	1.80364e-05	5.76812e-05	0
0.458333	3.33127	0.00214206	0.000814645	0.122971	0.121426	0.0127025	0.0807491	0.000621155	0.000243321	0.000239177	0.000146197	3.68249e-05	2.1353e-05	4.08717e-05	0	0.0810882	10.9614	0.000786614	9.99836	3.68998	1.96022	2.30429	3.73547e-05	0.0157923	0.00869215	0.429592	0	0	9.52747e-10	2.19662	0			0.458333	2.21077	0.00583056	0.00197107	0.84004	0.5191	0.0147457	0.135089	0.0010389	0.000297506	0.000361775	0.000146197	0.000139154	1.80438e-05	5.77604e-05	0
0.5	3.3347	0.00210827	0.0007968	0.119773	0.118844	0.0124709	0.0785636	0.000604343	0.000237325	0.000240899	0.000140184	3.68016e-05	2.13776e-05	4.08664e-05	0	0.0811505	10.9585	0.000841888	9.99595	3.64004	1.94286	2.30738	3.74072e-05	0.0147702	0.00850982	0.415566	0	0	9.13561e-10	2.19616	0			0.5	2.22048	0.00579379	0.0019371	0.832641	0.514526	0.014451	0.132568	0.00101951	0.000290322	0.000379788	0.000140184	0.000138748	1.80505e-05	5.78367e-05	0
0.541667	3.33812	0.00207502	0.000779357	0.116659	0.116317	0.0122438	0.0764375	0.000587988	0.000231471	0.000242602	0.000134418	3.67782e-05	2.14013e-05	4.08603e-05	0	0.0812122	10.9558	0.000895035	9.99362	3.59218	1.92621	2.31044	3.74588e-05	0.0137773	0.00833051	0.402041	0	0	8.75986e-10	2.19573	0			0.541667	2.23016	0.0057575	0.00190375	0.825335	0.51001	0.0141624	0.130114	0.00100063	0.000283316	0.000398697	0.000134418	0.000138344	1.80563e-05	5.79104e-05	0
0.583333	3.34152	0.00204229	0.000762306	0.113627	0.113845	0.0120209	0.0743692	0.000572078	0.000225754	0.000244284	0.000128889	3.67546e-05	2.14239e-05	4.08535e-05	0	0.0812734	10.9531	0.000946079	9.99137	3.54633	1.91026	2.31347	3.75095e-05	0.0128136	0.0081542	0.389	0	0	8.39956e-10	2.19531	0			0.583333	2.23981	0.00572166	0.00187101	0.818121	0.505551	0.0138799	0.127725	0.000982249	0.000276483	0.000418547	0.000128889	0.000137944	1.80614e-05	5.79813e-05	0
0.625	3.34492	0.00201007	0.000745639	0.110674	0.111426	0.0118022	0.0723571	0.000556601	0.00022017	0.000245941	0.000123588	3.67308e-05	2.14456e-05	4.08459e-05	0	0.0813339	10.9506	0.000995033	9.9892	3.50239	1.89498	2.31646	3.75594e-05	0.011879	0.00798087	0.376422	0	0	8.05409e-10	2.19491	0			0.625	2.24942	0.00568626	0.00183886	0.810995	0.501147	0.0136033	0.125399	0.000964355	0.000269819	0.000439385	0.000123588	0.000137546	1.80658e-05	5.80497e-05	0
0.666667	3.34829	0.00197836	0.000729345	0.107798	0.109058	0.0115875	0.0703997	0.000541543	0.000214715	0.000247568	0.000118505	3.67069e-05	2.14664e-05	4.08377e-05	0	0.0813938	10.9481	0.0010419	9.98712	3.46028	1.88033	2.31941	3.76085e-05	0.0109735	0.00781051	0.364291	0	0	7.72282e-10	2.19453	0			0.666667	2.259	0.0056513	0.0018073	0.803956	0.496796	0.0133323	0.123133	0.00094693	0.000263318	0.000461259	0.000118505	0.000137151	1.80696e-05	5.81156e-05	0
0.708333	3.35164	0.00194714	0.000713416	0.104997	0.106741	0.0113769	0.0684954	0.000526895	0.000209385	0.000249158	0.000113631	3.66829e-05	2.14864e-05	4.0829e-05	0	0.0814531	10.9456	0.00108666	9.9851	3.41994	1.86629	2.32233	3.76569e-05	0.0100974	0.0076431	0.35259	0	0	7.40518e-10	2.19416	0			0.708333	2.26854	0.00561674	0.0017763	0.797001	0.492497	0.013067	0.120927	0.000929959	0.000256978	0.000484219	0.000113631	0.00013676	1.80727e-05	5.81792e-05	0
0.75	3.35498	0.00191642	0.000697842	0.10227	0.104474	0.0111702	0.0666427	0.000512643	0.000204177	0.000250706	0.000108957	3.66589e-05	2.15055e-05	4.08196e-05	0	0.0815117	10.9433	0.00112929	9.98315	3.38129	1.85285	2.32521	3.77046e-05	0.00925115	0.00747861	0.341302	0	0	7.1006e-10	2.19381	0			0.75	2.27805	0.0055826	0.00174587	0.790128	0.488249	0.0128071	0.118778	0.00091343	0.000250794	0.000508319	0.000108957	0.000136371	1.80751e-05	5.82405e-05	0
0.791667	3.35829	0.00188617	0.000682616	0.0996131	0.102255	0.0109673	0.0648403	0.000498778	0.000199087	0.000252205	0.000104476	3.66349e-05	2.15238e-05	4.08098e-05	0	0.0815695	10.941	0.00116975	9.98128	3.34426	1.83996	2.32805	3.77517e-05	0.00843533	0.00731704	0.330412	0	0	6.80855e-10	2.19347	0			0.791667	2.28751	0.00554884	0.00171597	0.783336	0.48405	0.0125526	0.116685	0.000897327	0.00024476	0.000533615	0.000104476	0.000135986	1.8077e-05	5.82996e-05	0
0.833333	3.36158	0.00185639	0.000667729	0.0970258	0.100084	0.0107682	0.0630868	0.000485289	0.00019411	0.000253644	0.000100178	3.66109e-05	2.15414e-05	4.07995e-05	0	0.0816267	10.9387	0.00120796	9.97946	3.30878	1.82761	2.33086	3.77981e-05	0.00765082	0.00715835	0.319905	0	0	6.52852e-10	2.19315	0			0.833333	2.29694	0.00551546	0.00168662	0.776622	0.4799	0.0123033	0.114646	0.000881639	0.000238875	0.000560165	0.000100179	0.000135604	1.80783e-05	5.83566e-05	0
0.875	3.36484	0.00182707	0.000653173	0.0945059	0.097959	0.0105728	0.0613808	0.000472166	0.000189243	0.000255015	9.60581e-05	3.65869e-05	2.15582e-05	4.07888e-05	0	0.0816831	10.9366	0.00124384	9.97771	3.27478	1.81578	2.33363	3.7844e-05	0.00689879	0.00700252	0.309765	0	0	6.26e-10	2.19284	0			0.875	2.30632	0.00548246	0.00165778	0.769984	0.475797	0.012059	0.112659	0.000866352	0.000233133	0.000588029	9.60582e-05	0.000135225	1.80791e-05	5.84116e-05	0
0.916667	3.36807	0.00179822	0.000638941	0.0920516	0.0958792	0.010381	0.0597209	0.000459398	0.000184482	0.000256305	9.21072e-05	3.6563e-05	2.15744e-05	4.07778e-05	0	0.0817388	10.9345	0.00127726	9.97602	3.24222	1.80444	2.33636	3.78895e-05	0.00618072	0.00684952	0.299981	0	0	6.00252e-10	2.19254	0			0.916667	2.31566	0.00544981	0.00162946	0.763421	0.471741	0.0118198	0.110722	0.000851454	0.000227531	0.000617271	9.21073e-05	0.00013485	1.80793e-05	5.84646e-05	0
0.958333	3.37127	0.00176981	0.000625023	0.0896613	0.0938437	0.0101927	0.0581061	0.000446976	0.000179823	0.000257501	8.83188e-05	3.65391e-05	2.15898e-05	4.07664e-05	0	0.0817938	10.9324	0.00130807	9.97438	3.21101	1.79358	2.33905	3.79344e-05	0.00549847	0.00669933	0.290537	0	0	5.75564e-10	2.19226	0			0.958333	2.32496	0.00541751	0.00160164	0.756932	0.467729	0.0115855	0.108835	0.000836934	0.000222065	0.000647957	8.83189e-05	0.000134479	1.80791e-05	5.85157e-05	0
1	3.37445	0.00174184	0.000611414	0.0873331	0.0918515	0.0100079	0.0565349	0.000434889	0.000175261	0.000258587	8.46863e-05	3.65153e-05	2.16046e-05	4.07546e-05	0	0.0818479	10.9304	0.00133609	9.9728	3.18112	1.78318	2.3417	3.79789e-05	0.00485433	0.00655192	0.281421	0	0	5.51891e-10	2.19198	0			1	2.33421	0.00538555	0.0015743	0.750513	0.463762	0.0113559	0.106995	0.00082278	0.000216732	0.000680155	8.46863e-05	0.00013411	1.80784e-05	5.85651e-05	0
1.04167	3.37759	0.0017143	0.000598106	0.0850656	0.0899017	0.00982644	0.0550062	0.00042313	0.000170793	0.000259547	8.12031e-05	3.64917e-05	2.16188e-05	4.07426e-05	0	0.0819012	10.9284	0.0013611	9.97127	3.15249	1.77321	2.34431	3.80229e-05	0.00425102	0.00640727	0.272622	0	0	5.29191e-10	2.19172	0			1.04167	2.34342	0.00535392	0.00154745	0.744164	0.459838	0.0111309	0.105201	0.00080898	0.000211528	0.000713937	8.12032e-05	0.000133745	1.80773e-05	5.86127e-05	0
1.08333	3.3807	0.00168719	0.000585092	0.0828569	0.0879933	0.00964835	0.0535189	0.00041169	0.000166415	0.000260362	7.78632e-05	3.64682e-05	2.16323e-05	4.07304e-05	0	0.0819538	10.9265	0.00138283	9.96979	3.12505	1.76366	2.34689	3.80665e-05	0.00369169	0.00626533	0.264126	0	0	5.07425e-10	2.19147	0			1.08333	2.35258	0.00532261	0.00152108	0.737884	0.455956	0.0109106	0.103452	0.000795525	0.00020645	0.000749377	7.78633e-05	0.000133384	1.80758e-05	5.86586e-05	0
1.125	3.38378	0.0016605	0.000572366	0.0807057	0.0861254	0.00947353	0.0520719	0.000400558	0.000162124	0.000261012	7.46607e-05	3.64448e-05	2.16453e-05	4.07179e-05	0	0.0820055	10.9246	0.00140102	9.96835	3.09877	1.75451	2.34943	3.81098e-05	0.00317976	0.00612609	0.255924	0	0	4.86555e-10	2.19123	0			1.125	2.36169	0.00529161	0.00149516	0.731671	0.452115	0.0106946	0.101746	0.000782404	0.000201494	0.00078655	7.46607e-05	0.000133026	1.80739e-05	5.8703e-05	0
1.16667	3.38682	0.00163423	0.000559919	0.0786104	0.0842972	0.00930191	0.0506639	0.000389728	0.000157915	0.000261479	7.15899e-05	3.64216e-05	2.16578e-05	4.07052e-05	0	0.0820563	10.9227	0.00141537	9.96696	3.0736	1.74574	2.35192	3.81528e-05	0.00271875	0.00598952	0.248003	0	0	4.66543e-10	2.191	0			1.16667	2.37076	0.00526092	0.0014697	0.725523	0.448315	0.0104831	0.100083	0.000769606	0.000196658	0.000825535	7.15899e-05	0.000132672	1.80716e-05	5.87458e-05	0
1.20833	3.38983	0.00160836	0.000547747	0.0765695	0.0825078	0.00913342	0.049294	0.00037919	0.000153788	0.000261749	6.86454e-05	3.63985e-05	2.16697e-05	4.06924e-05	0	0.0821063	10.9209	0.00142564	9.9656	3.04949	1.73735	2.35438	3.81955e-05	0.00231179	0.00585557	0.240354	0	0	4.47354e-10	2.19077	0			1.20833	2.37977	0.00523053	0.00144468	0.719439	0.444555	0.0102758	0.09846	0.000757123	0.000191938	0.000866411	6.86454e-05	0.000132321	1.80689e-05	5.87871e-05	0
1.25	3.3928	0.00158289	0.000535843	0.0745816	0.0807563	0.00896802	0.0479612	0.000368937	0.000149741	0.000261814	6.5822e-05	3.63757e-05	2.16811e-05	4.06794e-05	0	0.0821554	10.9191	0.00143166	9.96429	3.02639	1.7293	2.35681	3.8238e-05	0.00196098	0.00572422	0.232966	0	0	4.28954e-10	2.19056	0			1.25	2.38874	0.00520042	0.0014201	0.713419	0.440833	0.0100726	0.0968769	0.000744944	0.000187331	0.000909259	6.5822e-05	0.000131974	1.80659e-05	5.8827e-05	0
1.29167	3.39574	0.00155782	0.0005242	0.0726454	0.079042	0.00880563	0.0466644	0.000358961	0.000145774	0.000261675	6.31147e-05	3.6353e-05	2.1692e-05	4.06663e-05	0	0.0822037	10.9173	0.00143342	9.96301	3.00426	1.7216	2.35919	3.82802e-05	0.00166666	0.00559543	0.22583	0	0	4.11311e-10	2.19036	0			1.29167	2.39766	0.0051706	0.00139594	0.70746	0.43715	0.00987361	0.0953322	0.00073306	0.000182834	0.000954159	6.31147e-05	0.000131631	1.80626e-05	5.88655e-05	0
1.33333	3.39864	0.00153314	0.000512813	0.0707594	0.077364	0.0086462	0.0454026	0.000349255	0.000141889	0.000261346	6.05188e-05	3.63306e-05	2.17025e-05	4.06531e-05	0	0.082251	10.9155	0.0014311	9.96176	2.98307	1.71422	2.36153	3.83221e-05	0.0014268	0.00546918	0.218937	0	0	3.94394e-10	2.19016	0			1.33333	2.40652	0.00514106	0.0013722	0.701561	0.433504	0.00967856	0.0938248	0.000721464	0.000178443	0.00100119	6.05188e-05	0.000131291	1.8059e-05	5.89027e-05	0
1.375	3.4015	0.00150883	0.000501675	0.0689223	0.0757215	0.00848968	0.0441749	0.000339811	0.00013809	0.000260852	5.80296e-05	3.63083e-05	2.17125e-05	4.06399e-05	0	0.0822974	10.9137	0.00142508	9.96055	2.96278	1.70715	2.36384	3.83638e-05	0.00123682	0.00534543	0.212277	0	0	3.78172e-10	2.18997	0			1.375	2.41534	0.00511178	0.00134888	0.695722	0.429895	0.00948742	0.0923536	0.000710146	0.000174157	0.00105042	5.80297e-05	0.000130954	1.80551e-05	5.89387e-05	0
1.41667	3.40432	0.00148491	0.000490782	0.067133	0.0741139	0.00833601	0.0429804	0.000330622	0.000134379	0.000260224	5.56428e-05	3.62863e-05	2.17221e-05	4.06265e-05	0	0.082343	10.912	0.0014159	9.95938	2.94334	1.70038	2.36611	3.84054e-05	0.00109005	0.00522414	0.205842	0	0	3.62618e-10	2.18979	0			1.41667	2.4241	0.00508277	0.00132596	0.689941	0.426322	0.00930012	0.0909174	0.000699097	0.00016997	0.0011019	5.56429e-05	0.000130621	1.8051e-05	5.89734e-05	0
1.45833	3.40711	0.00146135	0.000480127	0.06539	0.0725402	0.00818513	0.0418181	0.000321682	0.000130758	0.000259494	5.33542e-05	3.62646e-05	2.17312e-05	4.06132e-05	0	0.0823877	10.9103	0.00140419	9.95823	2.92472	1.6939	2.36834	3.84468e-05	0.000978761	0.00510528	0.199623	0	0	3.47703e-10	2.18962	0			1.45833	2.43282	0.00505401	0.00130343	0.684218	0.422784	0.00911655	0.0895154	0.000688311	0.00016588	0.00115569	5.33543e-05	0.000130292	1.80465e-05	5.9007e-05	0
1.5	3.40986	0.00143816	0.000469706	0.0636923	0.0709999	0.00803699	0.0406872	0.000312983	0.000127229	0.000258689	5.11598e-05	3.62431e-05	2.174e-05	4.05997e-05	0	0.0824316	10.9086	0.00139056	9.95713	2.90689	1.68769	2.37053	3.84881e-05	0.000895231	0.00498882	0.193614	0	0	3.33402e-10	2.18946	0			1.5	2.44148	0.00502551	0.00128129	0.67855	0.419281	0.00893666	0.0881464	0.000677779	0.000161883	0.00121176	5.11598e-05	0.000129966	1.80419e-05	5.90394e-05	0
1.54167	3.41257	0.00141533	0.000459513	0.0620386	0.0694922	0.00789154	0.0395869	0.000304519	0.000123791	0.000257833	4.90556e-05	3.62218e-05	2.17484e-05	4.05863e-05	0	0.0824748	10.9069	0.00137557	9.95605	2.88981	1.68174	2.37269	3.85292e-05	0.000832562	0.00487472	0.187805	0	0	3.19689e-10	2.1893	0			1.54167	2.45008	0.00499725	0.00125953	0.672938	0.415812	0.00876035	0.0868095	0.000667494	0.000157973	0.00127004	4.90556e-05	0.000129644	1.8037e-05	5.90708e-05	0
1.58333	3.41524	0.00139285	0.000449542	0.0604278	0.0680164	0.00774873	0.0385163	0.000296283	0.000120445	0.000256942	4.70379e-05	3.62008e-05	2.17564e-05	4.05729e-05	0	0.0825171	10.9053	0.00135964	9.95501	2.87346	1.67604	2.37481	3.85703e-05	0.000785098	0.00476294	0.182191	0	0	3.0654e-10	2.18915	0			1.58333	2.45864	0.00496923	0.00123815	0.66738	0.412376	0.00858756	0.0855037	0.000657449	0.000154144	0.00133024	4.70379e-05	0.000129326	1.80319e-05	5.91011e-05	0
1.625	3.41788	0.00137072	0.000439789	0.0588588	0.0665719	0.00760852	0.0374746	0.00028827	0.000117187	0.000256027	4.51032e-05	3.618e-05	2.17641e-05	4.05595e-05	0	0.0825588	10.9037	0.00134313	9.954	2.8578	1.67059	2.37689	3.86113e-05	0.000748482	0.00465346	0.176763	0	0	2.93932e-10	2.189	0			1.625	2.46714	0.00494145	0.00121713	0.661875	0.408974	0.00841821	0.0842282	0.000647636	0.000150381	0.00139162	4.51032e-05	0.00012901	1.80266e-05	5.91305e-05	0
1.66667	3.42047	0.00134893	0.00043025	0.0573304	0.0651579	0.00747084	0.036461	0.000280473	0.000114017	0.000255097	4.32481e-05	3.61595e-05	2.17715e-05	4.05462e-05	0	0.0825997	10.9022	0.00132628	9.95302	2.8428	1.66537	2.37894	3.86522e-05	0.000719495	0.00454624	0.171515	0	0	2.81843e-10	2.18886	0			1.66667	2.47559	0.0049139	0.00119647	0.656423	0.405604	0.00825223	0.082982	0.000638048	0.000146655	0.00145197	4.32481e-05	0.000128699	1.80211e-05	5.91589e-05	0
1.70833	3.42303	0.00132749	0.000420918	0.0558417	0.0637738	0.00733566	0.0354748	0.000272887	0.000110933	0.000254156	4.14693e-05	3.61393e-05	2.17785e-05	4.05328e-05	0	0.0826399	10.9007	0.00130927	9.95208	2.82844	1.66037	2.38095	3.8693e-05	0.00069584	0.00444124	0.166441	0	0	2.70251e-10	2.18873	0			1.70833	2.48398	0.00488657	0.00117617	0.651023	0.402265	0.00808955	0.0817644	0.00062868	0.00014289	0.00150484	4.14693e-05	0.000128391	1.80155e-05	5.91864e-05	0
1.75	3.42554	0.00130637	0.00041179	0.0543916	0.0624189	0.00720292	0.0345153	0.000265505	0.000107932	0.000253208	3.97637e-05	3.61193e-05	2.17852e-05	4.05196e-05	0	0.0826795	10.8992	0.00129222	9.95116	2.81469	1.65558	2.38292	3.87339e-05	0.000675907	0.00433842	0.161534	0	0	2.59135e-10	2.1886	0			1.75	2.49232	0.00485947	0.00115621	0.645673	0.398959	0.00793011	0.0805744	0.000619525	0.000139092	0.00154785	3.97637e-05	0.000128086	1.80097e-05	5.9213e-05	0
1.79167	3.42802	0.00128558	0.000402861	0.0529791	0.0610928	0.00707259	0.0335816	0.000258323	0.000105012	0.000252256	3.81282e-05	3.60996e-05	2.17916e-05	4.05064e-05	0	0.0827183	10.8978	0.00127522	9.95028	2.80153	1.65099	2.38486	3.87747e-05	0.000658588	0.00423776	0.156788	0	0	2.48477e-10	2.18847	0			1.79167	2.5006	0.00483258	0.00113659	0.640374	0.395683	0.00777382	0.0794112	0.000610577	0.000135376	0.00158962	3.81282e-05	0.000127784	1.80037e-05	5.92387e-05	0
1.83333	3.43046	0.00126512	0.000394127	0.0516032	0.0597947	0.00694461	0.0326732	0.000251335	0.000102172	0.000251301	3.656e-05	3.60802e-05	2.17978e-05	4.04932e-05	0	0.0827565	10.8964	0.00125833	9.94942	2.78892	1.6466	2.38677	3.88155e-05	0.000643126	0.00413921	0.152197	0	0	2.38257e-10	2.18836	0			1.83333	2.50883	0.00480591	0.00111731	0.635123	0.392438	0.00762064	0.0782741	0.000601829	0.000131757	0.00163207	3.656e-05	0.000127487	1.79975e-05	5.92636e-05	0
1.875	3.43286	0.00124497	0.000385582	0.050263	0.058524	0.00681895	0.0317892	0.000244536	9.94079e-05	0.000250344	3.50562e-05	3.6061e-05	2.18037e-05	4.04802e-05	0	0.0827941	10.8951	0.00124158	9.94859	2.77686	1.6424	2.38864	3.88563e-05	0.000629009	0.00404275	0.147757	0	0	2.28457e-10	2.18824	0			1.875	2.51701	0.00477944	0.00109836	0.629921	0.389222	0.0074705	0.0771624	0.000593276	0.000128233	0.00167532	3.50563e-05	0.000127192	1.79913e-05	5.92877e-05	0
1.91667	3.43522	0.00122513	0.000377224	0.0489575	0.0572802	0.00669556	0.0309292	0.00023792	9.67192e-05	0.000249387	3.36144e-05	3.60422e-05	2.18093e-05	4.04672e-05	0	0.082831	10.8938	0.00122501	9.94779	2.7653	1.63838	2.39047	3.8897e-05	0.000615887	0.00394833	0.143461	0	0	2.19061e-10	2.18813	0			1.91667	2.52513	0.00475318	0.00107973	0.624767	0.386036	0.00732333	0.0760753	0.000584912	0.000124802	0.00171939	3.36144e-05	0.000126901	1.79848e-05	5.9311e-05	0
1.95833	3.43754	0.00120561	0.000369048	0.0476858	0.0560627	0.00657441	0.0300924	0.000231483	9.41034e-05	0.00024843	3.22318e-05	3.60236e-05	2.18147e-05	4.04544e-05	0	0.0828672	10.8925	0.00120863	9.94701	2.75424	1.63452	2.39228	3.89379e-05	0.000603528	0.00385593	0.139304	0	0	2.10051e-10	2.18803	0			1.95833	2.5332	0.00472712	0.00106142	0.61966	0.38288	0.00717907	0.0750121	0.000576733	0.000121462	0.00176432	3.22318e-05	0.000126613	1.79783e-05	5.93336e-05	0
2	3.43983	0.00118638	0.000361049	0.0464472	0.054871	0.00645544	0.0292781	0.000225219	9.15587e-05	0.000247474	3.09061e-05	3.60053e-05	2.18199e-05	4.04416e-05	0	0.0829028	10.8913	0.00119245	9.94626	2.74365	1.63084	2.39405	3.89788e-05	0.00059177	0.0037655	0.135282	0	0	2.01411e-10	2.18793	0			2	2.54121	0.00470126	0.00104342	0.614599	0.379752	0.00703766	0.0739721	0.000568731	0.000118211	0.00181016	3.09061e-05	0.000126328	1.79717e-05	5.93555e-05	0
2.04167	3.44208	0.00116746	0.000353225	0.0452406	0.0537044	0.00633862	0.0284859	0.000219125	8.9083e-05	0.00024652	2.96349e-05	3.59873e-05	2.18248e-05	4.04289e-05	0	0.0829377	10.8901	0.00117648	9.94553	2.73352	1.62731	2.39578	3.90197e-05	0.000580504	0.00367702	0.131389	0	0	1.93127e-10	2.18783	0			2.04167	2.54917	0.00467559	0.00102572	0.609584	0.376652	0.00689905	0.0729547	0.000560904	0.000115047	0.00185693	2.96349e-05	0.000126047	1.79649e-05	5.93768e-05	0
2.08333	3.44429	0.00114883	0.00034557	0.0440653	0.0525626	0.00622391	0.027715	0.000213195	8.66746e-05	0.000245568	2.8416e-05	3.59696e-05	2.18295e-05	4.04164e-05	0	0.0829721	10.8889	0.00116072	9.94483	2.72382	1.62393	2.39749	3.90607e-05	0.000569654	0.00359045	0.127622	0	0	1.85184e-10	2.18774	0			2.08333	2.55707	0.00465012	0.00100833	0.604615	0.37358	0.00676319	0.0719591	0.000553244	0.000111968	0.00190468	2.84161e-05	0.000125769	1.79581e-05	5.93974e-05	0
2.125	3.44646	0.00113049	0.000338082	0.0429205	0.0514449	0.00611127	0.026965	0.000207426	8.43317e-05	0.000244618	2.72473e-05	3.59521e-05	2.1834e-05	4.0404e-05	0	0.0830058	10.8878	0.00114519	9.94415	2.71453	1.6207	2.39916	3.91017e-05	0.000559168	0.00350575	0.123975	0	0	1.77567e-10	2.18765	0			2.125	2.56492	0.00462483	0.000991226	0.599689	0.370535	0.00663	0.0709849	0.000545749	0.000108971	0.00195345	2.72473e-05	0.000125494	1.79512e-05	5.94173e-05	0
2.16667	3.44859	0.00111244	0.000330757	0.0418053	0.0503508	0.00600066	0.0262352	0.000201812	8.20525e-05	0.000243671	2.61266e-05	3.59349e-05	2.18383e-05	4.03917e-05	0	0.0830388	10.8867	0.00112988	9.94349	2.70564	1.6176	2.4008	3.91429e-05	0.000549006	0.0034229	0.120444	0	0	1.70264e-10	2.18757	0			2.16667	2.57271	0.00459972	0.000974415	0.594808	0.367518	0.00649945	0.0700313	0.000538413	0.000106054	0.00200327	2.61266e-05	0.000125222	1.79442e-05	5.94367e-05	0
2.20833	3.45069	0.00109467	0.000323591	0.0407191	0.0492799	0.00589205	0.0255252	0.00019635	7.98352e-05	0.000242727	2.5052e-05	3.5918e-05	2.18424e-05	4.03795e-05	0	0.0830713	10.8856	0.00111479	9.94285	2.69714	1.61464	2.40241	3.9184e-05	0.00053914	0.00334186	0.117026	0	0	1.63261e-10	2.18749	0			2.20833	2.58045	0.0045748	0.00095789	0.589969	0.364527	0.00637147	0.0690979	0.000531231	0.000103217	0.00205419	2.5052e-05	0.000124954	1.79371e-05	5.94555e-05	0
2.25	3.45275	0.00107717	0.00031658	0.039661	0.0482316	0.0057854	0.0248343	0.000191035	7.76783e-05	0.000241787	2.40216e-05	3.59014e-05	2.18463e-05	4.03675e-05	0	0.0831032	10.8845	0.00109993	9.94223	2.689	1.61181	2.40399	3.92253e-05	0.000529548	0.00326259	0.113716	0	0	1.56546e-10	2.18741	0			2.25	2.58813	0.00455005	0.000941645	0.585174	0.361563	0.00624601	0.068184	0.0005242	0.000100455	0.00210625	2.40216e-05	0.000124688	1.793e-05	5.94737e-05	0
2.29167	3.45478	0.00105995	0.000309722	0.0386304	0.0472055	0.00568068	0.024162	0.000185864	7.55801e-05	0.000240852	2.30336e-05	3.58851e-05	2.18501e-05	4.03556e-05	0	0.0831344	10.8835	0.00108529	9.94163	2.68121	1.6091	2.40553	3.92667e-05	0.000520213	0.00318507	0.110511	0	0	1.50107e-10	2.18734	0			2.29167	2.59576	0.00452548	0.000925674	0.580421	0.358625	0.00612303	0.0672891	0.000517315	9.77687e-05	0.0021595	2.30336e-05	0.000124426	1.79227e-05	5.94914e-05	0
2.33333	3.45676	0.001043	0.000303012	0.0376264	0.0462012	0.00557784	0.023508	0.000180833	7.35389e-05	0.00023992	2.20862e-05	3.5869e-05	2.18537e-05	4.03439e-05	0	0.0831651	10.8825	0.00107087	9.94105	2.67375	1.6065	2.40705	3.93082e-05	0.000511121	0.00310926	0.107406	0	0	1.43933e-10	2.18727	0			2.33333	2.60333	0.00450108	0.000909974	0.575709	0.355713	0.00600247	0.0664126	0.000510572	9.51548e-05	0.00221398	2.20862e-05	0.000124167	1.79155e-05	5.95086e-05	0
2.375	3.45872	0.00102632	0.000296448	0.0366485	0.045218	0.00547686	0.0228716	0.000175937	7.15534e-05	0.000238993	2.11778e-05	3.58532e-05	2.18571e-05	4.03323e-05	0	0.0831952	10.8815	0.00105668	9.94049	2.66662	1.60402	2.40854	3.93497e-05	0.000502259	0.00303513	0.104399	0	0	1.38013e-10	2.1872	0			2.375	2.61085	0.00447686	0.00089454	0.571038	0.352826	0.00588429	0.0655541	0.000503967	9.26117e-05	0.00226974	2.11778e-05	0.000123911	1.79082e-05	5.95253e-05	0
2.41667	3.46064	0.00100989	0.000290027	0.035696	0.0442557	0.0053777	0.0222524	0.000171174	6.96219e-05	0.000238072	2.03068e-05	3.58377e-05	2.18604e-05	4.03208e-05	0	0.0832247	10.8806	0.00104271	9.93994	2.65979	1.60165	2.41	3.93915e-05	0.000493617	0.00296264	0.101486	0	0	1.32337e-10	2.18713	0			2.41667	2.61832	0.0044528	0.000879366	0.566408	0.349964	0.00576844	0.0647131	0.000497496	9.01375e-05	0.00232682	2.03068e-05	0.000123657	1.79008e-05	5.95415e-05	0
2.45833	3.46252	0.000993721	0.000283744	0.0347682	0.0433138	0.00528033	0.0216499	0.00016654	6.7743e-05	0.000237155	1.94715e-05	3.58224e-05	2.18636e-05	4.03095e-05	0	0.0832536	10.8797	0.00102896	9.93941	2.65326	1.59938	2.41143	3.94332e-05	0.000485187	0.00289178	0.0986642	0	0	1.26894e-10	2.18707	0			2.45833	2.62573	0.0044289	0.000864449	0.561818	0.347127	0.00565487	0.063889	0.000491156	8.77306e-05	0.00238528	1.94715e-05	0.000123407	1.78934e-05	5.95573e-05	0
2.5	3.46437	0.000977806	0.000277598	0.0338644	0.0423918	0.00518472	0.0210637	0.00016203	6.59153e-05	0.000236245	1.86707e-05	3.58074e-05	2.18666e-05	4.02983e-05	0	0.083282	10.8788	0.00101543	9.9389	2.64701	1.5972	2.41283	3.94752e-05	0.000476959	0.0028225	0.0959298	0	0	1.21675e-10	2.18701	0			2.5	2.63309	0.00440517	0.000849784	0.557268	0.344315	0.00554353	0.0630814	0.000484943	8.5389e-05	0.00244516	1.86707e-05	0.00012316	1.78859e-05	5.95726e-05	0
2.54167	3.46618	0.000962141	0.000271585	0.0329841	0.0414893	0.00509083	0.0204933	0.000157643	6.41374e-05	0.00023534	1.79027e-05	3.57927e-05	2.18695e-05	4.02873e-05	0	0.0833098	10.8779	0.00100212	9.93841	2.64103	1.59512	2.41421	3.95172e-05	0.000468925	0.00275477	0.0932801	0	0	1.1667e-10	2.18695	0			2.54167	2.64039	0.0043816	0.000835367	0.552757	0.341526	0.00543439	0.0622899	0.000478853	8.31112e-05	0.00250652	1.79027e-05	0.000122915	1.78785e-05	5.95875e-05	0
2.58333	3.46796	0.000946721	0.000265703	0.0321266	0.0406059	0.00499864	0.0199384	0.000153374	6.24079e-05	0.000234441	1.71664e-05	3.57783e-05	2.18722e-05	4.02765e-05	0	0.083337	10.8771	0.000989025	9.93793	2.63531	1.59314	2.41555	3.95595e-05	0.000461079	0.00268857	0.0907122	0	0	1.11871e-10	2.18689	0			2.58333	2.64764	0.00435819	0.000821193	0.548285	0.338762	0.00532739	0.061514	0.000472883	8.08953e-05	0.00256942	1.71664e-05	0.000122674	1.7871e-05	5.9602e-05	0
2.625	3.46971	0.000931543	0.000259948	0.0312913	0.0397413	0.0049081	0.0193984	0.000149221	6.07256e-05	0.000233549	1.64603e-05	3.57641e-05	2.18748e-05	4.02658e-05	0	0.0833637	10.8762	0.000976147	9.93746	2.62984	1.59123	2.41687	3.96018e-05	0.000453414	0.00262386	0.0882232	0	0	1.0727e-10	2.18684	0			2.625	2.65483	0.00433493	0.000807258	0.543851	0.336021	0.0052225	0.0607532	0.00046703	7.87398e-05	0.00263391	1.64603e-05	0.000122435	1.78634e-05	5.96161e-05	0
2.66667	3.47143	0.000916603	0.000254318	0.0304777	0.0388949	0.0048192	0.0188731	0.000145179	5.90891e-05	0.000232663	1.57833e-05	3.57501e-05	2.18773e-05	4.02552e-05	0	0.0833899	10.8754	0.000963484	9.93701	2.62461	1.58942	2.41817	3.96443e-05	0.000445924	0.00256061	0.0858105	0	0	1.02858e-10	2.18679	0			2.66667	2.66198	0.00431183	0.000793559	0.539454	0.333304	0.00511967	0.0600073	0.000461291	7.66431e-05	0.00270004	1.57833e-05	0.000122199	1.78559e-05	5.96298e-05	0
2.70833	3.47311	0.000901898	0.00024881	0.0296852	0.0380665	0.00473191	0.0183619	0.000141247	5.74972e-05	0.000231784	1.51341e-05	3.57365e-05	2.18797e-05	4.02448e-05	0	0.0834156	10.8746	0.000951033	9.93657	2.61961	1.58768	2.41943	3.96869e-05	0.000438602	0.00249881	0.0834715	0	0	9.86275e-11	2.18674	0			2.70833	2.66906	0.00428888	0.000780091	0.535095	0.33061	0.00501887	0.0592757	0.000455662	7.46035e-05	0.00276789	1.51342e-05	0.000121966	1.78483e-05	5.96432e-05	0
2.75	3.47476	0.000887425	0.000243421	0.0289133	0.0372557	0.00464619	0.0178646	0.000137422	5.59487e-05	0.000230912	1.45117e-05	3.5723e-05	2.1882e-05	4.02346e-05	0	0.0834407	10.8739	0.000938792	9.93615	2.61482	1.58602	2.42068	3.97296e-05	0.000431442	0.00243841	0.0812037	0	0	9.45709e-11	2.18669	0			2.75	2.6761	0.00426608	0.00076685	0.530774	0.327938	0.00492004	0.0585581	0.000450141	7.26195e-05	0.0028375	1.45117e-05	0.000121735	1.78407e-05	5.96562e-05	0
2.79167	3.47638	0.000873179	0.000238149	0.0281614	0.036462	0.00456201	0.0173807	0.000133699	5.44424e-05	0.000230047	1.39148e-05	3.57098e-05	2.18842e-05	4.02245e-05	0	0.0834654	10.8731	0.00092676	9.93574	2.61025	1.58443	2.42189	3.97726e-05	0.00042444	0.00237938	0.0790047	0	0	9.06812e-11	2.18665	0			2.79167	2.68308	0.00424343	0.000753832	0.526488	0.32529	0.00482316	0.0578541	0.000444725	7.06896e-05	0.00290895	1.39148e-05	0.000121507	1.78332e-05	5.96688e-05	0
2.83333	3.47797	0.000859157	0.000232991	0.027429	0.0356851	0.00447936	0.0169099	0.000130078	5.29772e-05	0.000229189	1.33425e-05	3.56969e-05	2.18863e-05	4.02146e-05	0	0.0834895	10.8724	0.000914935	9.93534	2.60587	1.58291	2.42309	3.98156e-05	0.000417591	0.00232171	0.0768722	0	0	8.69514e-11	2.18661	0			2.83333	2.69001	0.00422093	0.000741034	0.522239	0.322663	0.00472818	0.0571633	0.00043941	6.88124e-05	0.00298229	1.33425e-05	0.000121282	1.78256e-05	5.96812e-05	0
2.875	3.47953	0.000845356	0.000227945	0.0267156	0.0349247	0.00439819	0.0164518	0.000126554	5.15519e-05	0.000228339	1.27937e-05	3.56842e-05	2.18883e-05	4.02048e-05	0	0.0835131	10.8717	0.000903315	9.93495	2.60169	1.58145	2.42425	3.98588e-05	0.000410889	0.00226537	0.0748039	0	0	8.33751e-11	2.18657	0			2.875	2.69689	0.00419857	0.000728452	0.518025	0.320059	0.00463507	0.0564854	0.000434195	6.69865e-05	0.0030576	1.27937e-05	0.00012106	1.7818e-05	5.96932e-05	0
2.91667	3.48105	0.000831773	0.000223008	0.0260207	0.0341805	0.00431849	0.0160061	0.000123125	5.01654e-05	0.000227497	1.22675e-05	3.56718e-05	2.18902e-05	4.01952e-05	0	0.0835363	10.871	0.000891897	9.93458	2.59768	1.58007	2.4254	3.99022e-05	0.000404329	0.00221031	0.0727977	0	0	7.99459e-11	2.18653	0			2.91667	2.70372	0.00417635	0.000716082	0.513847	0.317476	0.00454379	0.0558201	0.000429076	6.52103e-05	0.00313495	1.22675e-05	0.00012084	1.78104e-05	5.97049e-05	0
2.95833	3.48255	0.000818404	0.000218178	0.0253438	0.033452	0.00424023	0.0155725	0.00011979	4.88167e-05	0.000226662	1.17629e-05	3.56596e-05	2.1892e-05	4.01857e-05	0	0.0835589	10.8703	0.00088068	9.93422	2.59386	1.57874	2.42652	3.99457e-05	0.000397908	0.00215653	0.0708516	0	0	7.66577e-11	2.18649	0			2.95833	2.71049	0.00415428	0.000703921	0.509704	0.314916	0.0044543	0.055167	0.000424051	6.34826e-05	0.00321441	1.17629e-05	0.000120623	1.78028e-05	5.97163e-05	0
3	3.48402	0.000805246	0.000213453	0.0246845	0.0327389	0.00416338	0.0151506	0.000116544	4.75048e-05	0.000225836	1.12791e-05	3.56476e-05	2.18938e-05	4.01764e-05	0	0.0835811	10.8697	0.000869661	9.93386	2.5902	1.57747	2.42761	3.99893e-05	0.00039162	0.00210399	0.0689634	0	0	7.35047e-11	2.18645	0			3	2.71722	0.00413234	0.000691964	0.505596	0.312376	0.00436657	0.0545258	0.000419118	6.18021e-05	0.00329605	1.12791e-05	0.000120408	1.77952e-05	5.97275e-05	0
3.04167	3.48546	0.000792296	0.00020883	0.0240424	0.032041	0.00408791	0.0147401	0.000113386	4.62286e-05	0.000225017	1.08152e-05	3.56358e-05	2.18954e-05	4.01673e-05	0	0.0836029	10.8691	0.000858838	9.93352	2.58671	1.57626	2.42869	4.00332e-05	0.000385462	0.00205267	0.0671314	0	0	7.04815e-11	2.18642	0			3.04167	2.72389	0.00411054	0.000680209	0.501522	0.309858	0.00428057	0.0538961	0.000414274	6.01674e-05	0.00337995	1.08152e-05	0.000120196	1.77876e-05	5.97383e-05	0
3.08333	3.48687	0.00077955	0.000204307	0.0234169	0.0313579	0.00401381	0.0143407	0.000110314	4.49872e-05	0.000224207	1.03704e-05	3.56243e-05	2.1897e-05	4.01583e-05	0	0.0836241	10.8684	0.000848208	9.93319	2.58337	1.5751	2.42974	4.00772e-05	0.000379431	0.00200254	0.0653537	0	0	6.75825e-11	2.18638	0			3.08333	2.73051	0.00408888	0.000668653	0.497482	0.307361	0.00419625	0.0532778	0.000409516	5.85773e-05	0.00346619	1.03704e-05	0.000119986	1.778e-05	5.97489e-05	0
3.125	3.48825	0.000767006	0.000199883	0.0228076	0.0306893	0.00394105	0.0139521	0.000107325	4.37796e-05	0.000223405	9.94384e-06	3.5613e-05	2.18985e-05	4.01494e-05	0	0.083645	10.8678	0.000837771	9.93287	2.58018	1.574	2.43077	4.01213e-05	0.000373521	0.00195358	0.0636283	0	0	6.48029e-11	2.18635	0			3.125	2.73708	0.00406735	0.000657291	0.493475	0.304885	0.00411359	0.0526704	0.000404843	5.70306e-05	0.00355485	9.94385e-06	0.000119779	1.77724e-05	5.97593e-05	0
3.16667	3.48961	0.00075466	0.000195553	0.0222142	0.0300348	0.0038696	0.013574	0.000104416	4.26049e-05	0.000222612	9.53485e-06	3.56019e-05	2.19e-05	4.01407e-05	0	0.0836654	10.8672	0.000827522	9.93256	2.57712	1.57294	2.43178	4.01656e-05	0.00036773	0.00190576	0.0619538	0	0	6.21375e-11	2.18632	0			3.16667	2.7436	0.00404596	0.00064612	0.489502	0.302429	0.00403255	0.0520738	0.000400253	5.5526e-05	0.00364602	9.53486e-06	0.000119574	1.77649e-05	5.97694e-05	0
3.20833	3.49094	0.000742509	0.000191318	0.0216361	0.0293943	0.00379943	0.0132061	0.000101587	4.14622e-05	0.000221827	9.14268e-06	3.55911e-05	2.19014e-05	4.01322e-05	0	0.0836853	10.8667	0.00081746	9.93225	2.57421	1.57193	2.43277	4.02101e-05	0.000362054	0.00185906	0.0603283	0	0	5.95818e-11	2.18629	0			3.20833	2.75006	0.0040247	0.000635138	0.485562	0.299994	0.00395311	0.0514875	0.000395742	5.40625e-05	0.00373978	9.14269e-06	0.000119371	1.77574e-05	5.97792e-05	0
3.25	3.49224	0.000730551	0.000187174	0.0210731	0.0287673	0.00373054	0.0128482	9.88335e-05	4.03506e-05	0.000221051	8.76664e-06	3.55804e-05	2.19027e-05	4.01238e-05	0	0.0837049	10.8661	0.000807583	9.93196	2.57142	1.57097	2.43374	4.02547e-05	0.00035649	0.00181345	0.0587502	0	0	5.71312e-11	2.18626	0			3.25	2.75648	0.00400357	0.000624341	0.481654	0.297578	0.00387522	0.0509115	0.00039131	5.26388e-05	0.00383623	8.76664e-06	0.000119171	1.77498e-05	5.97889e-05	0
3.29167	3.49351	0.000718783	0.000183121	0.0205247	0.0281537	0.00366289	0.0125	9.61549e-05	3.92692e-05	0.000220284	8.40606e-06	3.557e-05	2.1904e-05	4.01156e-05	0	0.083724	10.8656	0.000797887	9.93167	2.56876	1.57005	2.43468	4.02995e-05	0.000351035	0.00176891	0.0572181	0	0	5.47813e-11	2.18623	0			3.29167	2.76285	0.00398256	0.000613727	0.477779	0.295183	0.00379886	0.0503453	0.000386954	5.12539e-05	0.00393545	8.40607e-06	0.000118973	1.77423e-05	5.97983e-05	0
3.33333	3.49476	0.000707201	0.000179154	0.0199905	0.0275531	0.00359646	0.0121612	9.35487e-05	3.82173e-05	0.000219525	8.06032e-06	3.55598e-05	2.19052e-05	4.01075e-05	0	0.0837427	10.865	0.000788372	9.9314	2.56622	1.56917	2.43561	4.03444e-05	0.000345685	0.00172542	0.0557305	0	0	5.25282e-11	2.18621	0			3.33333	2.76917	0.00396169	0.000603291	0.473935	0.292807	0.00372401	0.0497888	0.000382673	4.99067e-05	0.00403755	8.06033e-06	0.000118778	1.77349e-05	5.98075e-05	0
3.375	3.49599	0.000695802	0.000175274	0.0194702	0.0269653	0.00353123	0.0118316	9.10131e-05	3.71941e-05	0.000218775	7.7288e-06	3.55498e-05	2.19063e-05	4.00995e-05	0	0.083761	10.8645	0.000779033	9.93113	2.56379	1.56833	2.43652	4.03895e-05	0.000340438	0.00168295	0.0542858	0	0	5.03677e-11	2.18618	0			3.375	2.77544	0.00394094	0.000593031	0.470123	0.290451	0.00365062	0.0492417	0.000378463	4.85962e-05	0.00414261	7.7288e-06	0.000118584	1.77274e-05	5.98165e-05	0
3.41667	3.49719	0.000684585	0.000171478	0.0189635	0.0263899	0.00346718	0.0115109	8.85461e-05	3.61986e-05	0.000218035	7.41091e-06	3.55399e-05	2.19075e-05	4.00917e-05	0	0.0837789	10.864	0.00076987	9.93087	2.56147	1.56753	2.4374	4.04348e-05	0.000335291	0.00164149	0.0528828	0	0	4.8296e-11	2.18616	0			3.41667	2.78166	0.00392032	0.000582944	0.466343	0.288115	0.00357867	0.0487038	0.000374325	4.73212e-05	0.00425075	7.41092e-06	0.000118393	1.772e-05	5.98253e-05	0
3.45833	3.49836	0.000673545	0.000167764	0.0184699	0.0258268	0.00340428	0.0111989	8.61459e-05	3.52303e-05	0.000217303	7.1061e-06	3.55303e-05	2.19085e-05	4.0084e-05	0	0.0837964	10.8635	0.000760879	9.93061	2.55926	1.56677	2.43827	4.04802e-05	0.000330241	0.001601	0.05152	0	0	4.63096e-11	2.18614	0			3.45833	2.78784	0.00389982	0.000573027	0.462593	0.285797	0.00350814	0.0481748	0.000370255	4.6081e-05	0.00436207	7.1061e-06	0.000118205	1.77125e-05	5.98339e-05	0
3.5	3.49951	0.000662681	0.00016413	0.0179891	0.0252756	0.00334252	0.0108953	8.38107e-05	3.42883e-05	0.000216581	6.81382e-06	3.55209e-05	2.19095e-05	4.00765e-05	0	0.0838135	10.863	0.000752058	9.93037	2.55714	1.56604	2.43912	4.05257e-05	0.000325285	0.00156148	0.0501962	0	0	4.44049e-11	2.18611	0			3.5	2.79396	0.00387945	0.000563277	0.458875	0.283499	0.00343899	0.0476545	0.000366252	4.48744e-05	0.00447667	6.81383e-06	0.000118018	1.77052e-05	5.98423e-05	0
3.54167	3.50064	0.00065199	0.000160575	0.0175208	0.0247361	0.00328188	0.0105999	8.15387e-05	3.33718e-05	0.000215868	6.53357e-06	3.55117e-05	2.19105e-05	4.00691e-05	0	0.0838303	10.8625	0.000743405	9.93013	2.55513	1.56534	2.43996	4.05715e-05	0.000320422	0.0015229	0.0489102	0	0	4.25785e-11	2.18609	0			3.54167	2.80004	0.00385919	0.000553692	0.455187	0.28122	0.0033712	0.0471427	0.000362314	4.37006e-05	0.00459467	6.53357e-06	0.000117833	1.76978e-05	5.98505e-05	0
3.58333	3.50174	0.000641469	0.000157097	0.0170646	0.0242081	0.00322233	0.0103126	7.93282e-05	3.24803e-05	0.000215163	6.26484e-06	3.55026e-05	2.19114e-05	4.00618e-05	0	0.0838467	10.8621	0.000734917	9.9299	2.5532	1.56468	2.44077	4.06174e-05	0.000315648	0.00148523	0.0476607	0	0	4.08272e-11	2.18607	0			3.58333	2.80607	0.00383906	0.000544268	0.451529	0.278959	0.00330474	0.0466392	0.000358441	4.25586e-05	0.00471619	6.26485e-06	0.000117651	1.76905e-05	5.98586e-05	0
3.625	3.50283	0.000631115	0.000153694	0.0166204	0.0236914	0.00316386	0.010033	7.71775e-05	3.16131e-05	0.000214469	6.00717e-06	3.54938e-05	2.19123e-05	4.00547e-05	0	0.0838627	10.8616	0.000726592	9.92967	2.55136	1.56405	2.44157	4.06635e-05	0.000310962	0.00144846	0.0464465	0	0	3.9148e-11	2.18605	0			3.625	2.81205	0.00381905	0.000535004	0.4479	0.276716	0.00323959	0.0461438	0.000354629	4.14476e-05	0.00484134	6.00717e-06	0.000117471	1.76832e-05	5.98664e-05	0
3.66667	3.50388	0.000620926	0.000150365	0.0161876	0.0231856	0.00310645	0.00976097	7.50851e-05	3.07694e-05	0.000213783	5.76009e-06	3.54851e-05	2.19131e-05	4.00477e-05	0	0.0838784	10.8612	0.000718427	9.92945	2.5496	1.56344	2.44235	4.07096e-05	0.00030636	0.00141257	0.0452667	0	0	3.75378e-11	2.18604	0			3.66667	2.81798	0.00379915	0.000525895	0.444302	0.274492	0.00317572	0.0456564	0.000350879	4.03666e-05	0.00497024	5.7601e-06	0.000117292	1.76759e-05	5.98742e-05	0
3.70833	3.50492	0.000610899	0.000147108	0.0157662	0.0226906	0.00305007	0.00949633	7.30493e-05	2.99486e-05	0.000213107	5.52318e-06	3.54766e-05	2.19139e-05	4.00409e-05	0	0.0838937	10.8608	0.000710421	9.92924	2.54793	1.56287	2.44311	4.07558e-05	0.000301842	0.00137753	0.04412	0	0	3.59939e-11	2.18602	0			3.70833	2.82387	0.00377937	0.00051694	0.440733	0.272286	0.0031131	0.0451766	0.000347188	3.93149e-05	0.00510303	5.52318e-06	0.000117116	1.76687e-05	5.98817e-05	0
3.75	3.50594	0.000601032	0.000143921	0.0153556	0.0222061	0.00299471	0.00923885	7.10687e-05	2.915e-05	0.00021244	5.29601e-06	3.54683e-05	2.19147e-05	4.00342e-05	0	0.0839087	10.8604	0.00070257	9.92903	2.54633	1.56232	2.44386	4.08024e-05	0.000297404	0.00134334	0.0430055	0	0	3.45135e-11	2.186	0			3.75	2.82971	0.00375971	0.000508137	0.437193	0.270098	0.00305171	0.0447043	0.000343554	3.82917e-05	0.00523982	5.29601e-06	0.000116942	1.76615e-05	5.98892e-05	0
3.79167	3.50693	0.000591322	0.000140804	0.0149558	0.0217319	0.00294036	0.00898834	6.91417e-05	2.83732e-05	0.000211783	5.07818e-06	3.54601e-05	2.19154e-05	4.00276e-05	0	0.0839234	10.86	0.000694872	9.92883	2.5448	1.5618	2.44459	4.0849e-05	0.000293046	0.00130996	0.0419221	0	0	3.30939e-11	2.18598	0			3.79167	2.83551	0.00374016	0.000499482	0.433682	0.267928	0.00299152	0.0442394	0.000339977	3.72961e-05	0.00538077	5.07819e-06	0.00011677	1.76543e-05	5.98964e-05	0
3.83333	3.5079	0.000581767	0.000137753	0.0145663	0.0212677	0.00288698	0.00874462	6.72669e-05	2.76174e-05	0.000211135	4.86932e-06	3.54521e-05	2.19161e-05	4.00211e-05	0	0.0839377	10.8596	0.000687326	9.92864	2.54335	1.5613	2.44531	4.08957e-05	0.000288764	0.00127739	0.0408688	0	0	3.17328e-11	2.18597	0			3.83333	2.84126	0.00372073	0.000490973	0.430199	0.265776	0.00293252	0.0437816	0.000336455	3.63274e-05	0.00552599	4.86932e-06	0.000116599	1.76471e-05	5.99035e-05	0
3.875	3.50885	0.000572365	0.000134769	0.014187	0.0208135	0.00283458	0.0085075	6.54429e-05	2.68822e-05	0.000210497	4.66904e-06	3.54443e-05	2.19168e-05	4.00148e-05	0	0.0839517	10.8592	0.000679928	9.92845	2.54196	1.56082	2.446	4.09426e-05	0.000284557	0.0012456	0.0398448	0	0	3.04276e-11	2.18595	0			3.875	2.84696	0.00370141	0.000482607	0.426745	0.263641	0.00287468	0.0433308	0.000332987	3.53848e-05	0.00567564	4.66904e-06	0.000116431	1.764e-05	5.99105e-05	0
3.91667	3.50979	0.000563113	0.00013185	0.0138175	0.0203689	0.00278311	0.00827681	6.36683e-05	2.61668e-05	0.000209868	4.477e-06	3.54367e-05	2.19174e-05	4.00086e-05	0	0.0839654	10.8588	0.000672677	9.92826	2.54064	1.56037	2.44669	4.09896e-05	0.000280423	0.00121457	0.0388492	0	0	2.91761e-11	2.18594	0			3.91667	2.85262	0.0036822	0.000474383	0.423318	0.261523	0.00281797	0.0428869	0.000329572	3.44676e-05	0.00582986	4.477e-06	0.000116265	1.7633e-05	5.99174e-05	0
3.95833	3.5107	0.000554008	0.000128994	0.0134576	0.0199338	0.00273258	0.00805236	6.19417e-05	2.54709e-05	0.000209248	4.29286e-06	3.54292e-05	2.1918e-05	4.00025e-05	0	0.0839788	10.8584	0.00066557	9.92809	2.53938	1.55994	2.44736	4.10368e-05	0.000276361	0.00118429	0.0378809	0	0	2.79761e-11	2.18592	0			3.95833	2.85824	0.00366311	0.000466298	0.41992	0.259423	0.00276238	0.0424496	0.000326208	3.35751e-05	0.0059888	4.29286e-06	0.0001161	1.76259e-05	5.99241e-05	0
4	3.51159	0.000545049	0.000126199	0.0131071	0.019508	0.00268297	0.007834	6.0262e-05	2.47938e-05	0.000208638	4.11629e-06	3.54219e-05	2.19186e-05	3.99965e-05	0	0.0839919	10.8581	0.000658604	9.92791	2.53818	1.55953	2.44801	4.10841e-05	0.000272369	0.00115475	0.0369393	0	0	2.68254e-11	2.18591	0			4	2.86381	0.00364412	0.000458349	0.416549	0.257339	0.00270787	0.0420189	0.000322894	3.27067e-05	0.00615261	4.1163e-06	0.000115938	1.76189e-05	5.99307e-05	0
4.04167	3.51247	0.000536233	0.000123465	0.0127657	0.0190912	0.00263425	0.00762155	5.86277e-05	2.4135e-05	0.000208038	3.94699e-06	3.54147e-05	2.19192e-05	3.99906e-05	0	0.0840047	10.8577	0.000651779	9.92774	2.53703	1.55914	2.44865	4.11314e-05	0.000268445	0.00112592	0.0360234	0	0	2.57221e-11	2.1859	0			4.04167	2.86933	0.00362524	0.000450534	0.413205	0.255273	0.00265444	0.0415945	0.000319629	3.18615e-05	0.00632146	3.94699e-06	0.000115777	1.7612e-05	5.99371e-05	0
4.08333	3.51332	0.000527558	0.00012079	0.0124332	0.0186833	0.00258641	0.00741485	5.70378e-05	2.34941e-05	0.000207447	3.78465e-06	3.54077e-05	2.19197e-05	3.99849e-05	0	0.0840172	10.8574	0.00064509	9.92758	2.53594	1.55877	2.44928	4.1179e-05	0.000264587	0.00109779	0.0351326	0	0	2.46641e-11	2.18589	0			4.08333	2.87482	0.00360647	0.000442852	0.409889	0.253223	0.00260206	0.0411763	0.000316411	3.10391e-05	0.0064955	3.78465e-06	0.000115618	1.76051e-05	5.99435e-05	0
4.125	3.51416	0.000519022	0.000118173	0.0121093	0.0182841	0.00253944	0.00721376	5.54909e-05	2.28705e-05	0.000206865	3.62899e-06	3.54008e-05	2.19202e-05	3.99793e-05	0	0.0840294	10.857	0.000638537	9.92742	2.5349	1.55841	2.44989	4.12266e-05	0.000260794	0.00107034	0.0342659	0	0	2.36497e-11	2.18587	0			4.125	2.88025	0.00358781	0.000435299	0.406599	0.25119	0.00255071	0.0407642	0.000313241	3.02387e-05	0.00667491	3.62899e-06	0.00011546	1.75982e-05	5.99497e-05	0
4.16667	3.51498	0.000510622	0.000115613	0.0117938	0.0178934	0.00249332	0.00701812	5.39859e-05	2.22638e-05	0.000206294	3.47973e-06	3.53941e-05	2.19207e-05	3.99738e-05	0	0.0840413	10.8567	0.000632117	9.92726	2.53391	1.55808	2.45049	4.12743e-05	0.000257065	0.00104356	0.0334228	0	0	2.2677e-11	2.18586	0			4.16667	2.88565	0.00356926	0.000427874	0.403336	0.249173	0.00250037	0.0403581	0.000310116	2.94597e-05	0.00685984	3.47973e-06	0.000115305	1.75913e-05	5.99558e-05	0
4.20833	3.51578	0.000502357	0.000113108	0.0114866	0.017511	0.00244803	0.00682778	5.25217e-05	2.16735e-05	0.000205731	3.3366e-06	3.53875e-05	2.19212e-05	3.99684e-05	0	0.084053	10.8564	0.000625827	9.92711	2.53296	1.55775	2.45108	4.13222e-05	0.000253398	0.00101743	0.0326025	0	0	2.17443e-11	2.18585	0			4.20833	2.891	0.00355081	0.000420574	0.400099	0.247173	0.00245102	0.0399577	0.000307036	2.87016e-05	0.00705049	3.33661e-06	0.000115151	1.75845e-05	5.99618e-05	0
4.25	3.51657	0.000494225	0.000110658	0.0111873	0.0171367	0.00240357	0.0066426	5.10972e-05	2.10992e-05	0.000205178	3.19937e-06	3.5381e-05	2.19216e-05	3.99631e-05	0	0.0840644	10.8561	0.000619666	9.92697	2.53206	1.55745	2.45165	4.13701e-05	0.000249792	0.000991932	0.0318043	0	0	2.08499e-11	2.18584	0			4.25	2.89631	0.00353246	0.000413398	0.396889	0.245189	0.00240263	0.039563	0.000304	2.79638e-05	0.00724702	3.19937e-06	0.000114999	1.75778e-05	5.99677e-05	0
4.29167	3.51733	0.000486222	0.00010826	0.0108959	0.0167705	0.00235991	0.00646243	4.97114e-05	2.05403e-05	0.000204635	3.06778e-06	3.53747e-05	2.1922e-05	3.99579e-05	0	0.0840755	10.8558	0.000613632	9.92682	2.53121	1.55716	2.45222	4.14182e-05	0.000246245	0.000967059	0.0310275	0	0	1.99923e-11	2.18583	0			4.29167	2.90158	0.00351422	0.000406343	0.393704	0.24322	0.0023552	0.0391739	0.000301006	2.72457e-05	0.00744963	3.06778e-06	0.000114849	1.7571e-05	5.99735e-05	0
4.33333	3.51809	0.000478348	0.000105915	0.010612	0.016412	0.00231704	0.00628715	4.8363e-05	1.99966e-05	0.000204101	2.9416e-06	3.53685e-05	2.19224e-05	3.99528e-05	0	0.0840864	10.8555	0.000607722	9.92668	2.53039	1.55689	2.45276	4.14664e-05	0.000242757	0.000942793	0.0302715	0	0	1.91701e-11	2.18582	0			4.33333	2.9068	0.00349609	0.000399407	0.390545	0.241268	0.0023087	0.0387902	0.000298054	2.65467e-05	0.0076585	2.9416e-06	0.0001147	1.75643e-05	5.99792e-05	0
4.375	3.51882	0.0004706	0.00010362	0.0103355	0.0160612	0.00227494	0.00611662	4.70512e-05	1.94675e-05	0.000203577	2.82061e-06	3.53625e-05	2.19228e-05	3.99478e-05	0	0.0840971	10.8552	0.000601934	9.92655	2.52962	1.55662	2.4533	4.15146e-05	0.000239325	0.000919121	0.0295357	0	0	1.83816e-11	2.18581	0			4.375	2.91198	0.00347805	0.000392589	0.387411	0.239332	0.00226312	0.0384119	0.000295144	2.58664e-05	0.00787383	2.82061e-06	0.000114553	1.75577e-05	5.99848e-05	0
4.41667	3.51954	0.000462977	0.000101375	0.0100662	0.0157178	0.00223361	0.00595072	4.5775e-05	1.89528e-05	0.000203062	2.7046e-06	3.53566e-05	2.19232e-05	3.99429e-05	0	0.0841074	10.8549	0.000596267	9.92642	2.52888	1.55638	2.45383	4.15629e-05	0.000235949	0.000896027	0.0288194	0	0	1.76256e-11	2.1858	0			4.41667	2.91713	0.00346012	0.000385886	0.384303	0.237411	0.00221843	0.0380387	0.000292273	2.52041e-05	0.00809581	2.7046e-06	0.000114408	1.75511e-05	5.99903e-05	0
4.45833	3.52025	0.000455475	9.91782e-05	0.00980389	0.0153818	0.00219302	0.00578931	4.45334e-05	1.84519e-05	0.000202557	2.59336e-06	3.53508e-05	2.19236e-05	3.99382e-05	0	0.0841176	10.8546	0.000590718	9.92629	2.52818	1.55614	2.45434	4.16113e-05	0.000232627	0.0008735	0.0281222	0	0	1.69006e-11	2.1858	0			4.45833	2.92223	0.00344229	0.000379296	0.38122	0.235505	0.00217461	0.0376706	0.000289441	2.45595e-05	0.00832465	2.59336e-06	0.000114264	1.75445e-05	5.99957e-05	0
4.5	3.52093	0.000448095	9.70292e-05	0.00954841	0.0150529	0.00215318	0.00563227	4.33254e-05	1.79645e-05	0.000202061	2.48669e-06	3.53451e-05	2.19239e-05	3.99335e-05	0	0.0841275	10.8544	0.000585285	9.92617	2.52751	1.55592	2.45484	4.16598e-05	0.000229359	0.000851525	0.0274433	0	0	1.62055e-11	2.18579	0			4.5	2.92729	0.00342455	0.000372818	0.378162	0.233615	0.00213167	0.0373074	0.000286647	2.3932e-05	0.00856054	2.48669e-06	0.000114122	1.7538e-05	6.0001e-05	0
4.54167	3.52161	0.000440832	9.49267e-05	0.00929959	0.014731	0.00211405	0.0054795	4.21502e-05	1.74902e-05	0.000201574	2.38441e-06	3.53396e-05	2.19242e-05	3.99289e-05	0	0.0841372	10.8541	0.000579967	9.92605	2.52688	1.5557	2.45533	4.17084e-05	0.000226142	0.000830089	0.0267824	0	0	1.55389e-11	2.18578	0			4.54167	2.93231	0.00340692	0.000366449	0.375128	0.23174	0.00208956	0.0369492	0.000283891	2.33212e-05	0.00880371	2.38442e-06	0.000113981	1.75315e-05	6.00062e-05	0
4.58333	3.52227	0.000433687	9.28698e-05	0.00905724	0.014416	0.00207563	0.00533086	4.10069e-05	1.70287e-05	0.000201097	2.28634e-06	3.53342e-05	2.19245e-05	3.99244e-05	0	0.0841466	10.8538	0.000574761	9.92593	2.52628	1.5555	2.45581	4.17569e-05	0.000222977	0.00080918	0.0261389	0	0	1.48998e-11	2.18577	0			4.58333	2.93728	0.00338939	0.000360188	0.372119	0.22988	0.00204828	0.0365957	0.000281171	2.27265e-05	0.00905437	2.28634e-06	0.000113842	1.75251e-05	6.00114e-05	0
4.625	3.52291	0.000426656	9.08574e-05	0.00882121	0.0141078	0.00203791	0.00518626	3.98945e-05	1.65796e-05	0.000200629	2.1923e-06	3.53289e-05	2.19248e-05	3.992e-05	0	0.0841558	10.8536	0.000569665	9.92581	2.5257	1.55531	2.45628	4.18056e-05	0.000219862	0.000788786	0.0255122	0	0	1.4287e-11	2.18577	0			4.625	2.94222	0.00337195	0.000354033	0.369133	0.228035	0.00200782	0.0362468	0.000278488	2.21476e-05	0.00931273	2.19231e-06	0.000113705	1.75187e-05	6.00164e-05	0
4.66667	3.52354	0.000419738	8.88886e-05	0.00859131	0.0138061	0.00200087	0.00504558	3.88123e-05	1.61426e-05	0.000200171	2.10213e-06	3.53237e-05	2.19251e-05	3.99157e-05	0	0.0841649	10.8533	0.000564679	9.9257	2.52516	1.55513	2.45674	4.18543e-05	0.000216796	0.000768894	0.0249018	0	0	1.36994e-11	2.18576	0			4.66667	2.94712	0.00335461	0.000347983	0.366172	0.226205	0.00196815	0.0359026	0.000275839	2.1584e-05	0.00957902	2.10214e-06	0.000113569	1.75123e-05	6.00214e-05	0
4.70833	3.52416	0.000412931	8.69625e-05	0.0083674	0.0135108	0.00196451	0.00490871	3.77595e-05	1.57174e-05	0.000199722	2.01567e-06	3.53186e-05	2.19254e-05	3.99115e-05	0	0.0841737	10.8531	0.000559798	9.92559	2.52464	1.55496	2.45719	4.19031e-05	0.000213777	0.000749493	0.0243074	0	0	1.31359e-11	2.18575	0			4.70833	2.95198	0.00333737	0.000342035	0.363235	0.22439	0.00192926	0.0355628	0.000273225	2.10353e-05	0.00985345	2.01568e-06	0.000113434	1.7506e-05	6.00263e-05	0
4.75	3.52476	0.000406234	8.5078e-05	0.00814932	0.0132218	0.0019288	0.00477555	3.67352e-05	1.53036e-05	0.000199282	1.93277e-06	3.53137e-05	2.19256e-05	3.99074e-05	0	0.0841823	10.8529	0.000555023	9.92549	2.52415	1.5548	2.45763	4.19519e-05	0.000210806	0.00073057	0.0237284	0	0	1.25956e-11	2.18575	0			4.75	2.95681	0.00332022	0.000336187	0.360321	0.222589	0.00189114	0.0352274	0.000270645	2.05011e-05	0.0101363	1.93277e-06	0.000113301	1.74997e-05	6.00311e-05	0
4.79167	3.52535	0.000399645	8.32343e-05	0.00793691	0.012939	0.00189374	0.00464601	3.57387e-05	1.49009e-05	0.000198852	1.85327e-06	3.53088e-05	2.19259e-05	3.99034e-05	0	0.0841906	10.8526	0.000550351	9.92539	2.52369	1.55465	2.45805	4.20006e-05	0.000207881	0.000712115	0.0231644	0	0	1.20776e-11	2.18574	0			4.79167	2.96159	0.00330317	0.000330439	0.357431	0.220803	0.00185376	0.0348962	0.000268098	1.99809e-05	0.0104277	1.85328e-06	0.000113169	1.74935e-05	6.00359e-05	0
4.83333	3.52593	0.000393161	8.14306e-05	0.00773003	0.0126622	0.00185931	0.00451997	3.47692e-05	1.4509e-05	0.000198431	1.77705e-06	3.53041e-05	2.19261e-05	3.98994e-05	0	0.0841988	10.8524	0.00054578	9.92529	2.52325	1.5545	2.45847	4.20495e-05	0.000205001	0.000694116	0.0226149	0	0	1.15808e-11	2.18574	0			4.83333	2.96633	0.00328621	0.000324788	0.354564	0.219031	0.00181712	0.0345693	0.000265583	1.94744e-05	0.010728	1.77705e-06	0.000113039	1.74873e-05	6.00405e-05	0
4.875	3.52649	0.000386783	7.96659e-05	0.00752855	0.0123914	0.00182551	0.00439736	3.3826e-05	1.41277e-05	0.000198019	1.70396e-06	3.52994e-05	2.19263e-05	3.98956e-05	0	0.0842068	10.8522	0.000541309	9.92519	2.52283	1.55436	2.45888	4.20984e-05	0.000202166	0.000676563	0.0220796	0	0	1.11045e-11	2.18573	0			4.875	2.97104	0.00326935	0.000319233	0.35172	0.217273	0.00178121	0.0342465	0.0002631	1.89812e-05	0.0110373	1.70396e-06	0.00011291	1.74811e-05	6.00451e-05	0
4.91667	3.52705	0.000380506	7.79395e-05	0.0073323	0.0121263	0.00179232	0.00427807	3.29084e-05	1.37565e-05	0.000197616	1.63387e-06	3.52949e-05	2.19266e-05	3.98918e-05	0	0.0842147	10.852	0.000536936	9.9251	2.52243	1.55423	2.45928	4.21473e-05	0.000199374	0.000659445	0.021558	0	0	1.06478e-11	2.18572	0			4.91667	2.97571	0.00325258	0.000313772	0.348898	0.21553	0.001746	0.0339278	0.000260648	1.8501e-05	0.011356	1.63387e-06	0.000112783	1.7475e-05	6.00497e-05	0
4.95833	3.52759	0.000374331	7.62504e-05	0.00714117	0.0118669	0.00175974	0.00416202	3.20156e-05	1.33954e-05	0.000197222	1.56667e-06	3.52905e-05	2.19268e-05	3.98881e-05	0	0.0842223	10.8518	0.000532659	9.925	2.52206	1.55411	2.45968	4.2196e-05	0.000196624	0.000642751	0.0210497	0	0	1.02098e-11	2.18572	0			4.95833	2.98034	0.0032359	0.000308404	0.3461	0.2138	0.00171148	0.033613	0.000258226	1.80334e-05	0.0116843	1.56667e-06	0.000112657	1.74689e-05	6.00541e-05	0
5	3.52812	0.000368255	7.45979e-05	0.00695501	0.011613	0.00172774	0.00404911	3.11471e-05	1.30439e-05	0.000196838	1.50223e-06	3.52861e-05	2.1927e-05	3.98845e-05	0	0.0842297	10.8516	0.000528476	9.92491	2.5217	1.554	2.46006	4.22449e-05	0.000193917	0.000626471	0.0205544	0	0	9.78989e-12	2.18571	0			5	2.98493	0.00321931	0.000303126	0.343324	0.212085	0.00167764	0.0333021	0.000255834	1.7578e-05	0.0120223	1.50224e-06	0.000112532	1.74629e-05	6.00585e-05	0
5.04167	3.52863	0.000362278	7.29812e-05	0.0067737	0.0113645	0.00169633	0.00393927	3.03021e-05	1.27018e-05	0.000196463	1.44045e-06	3.52819e-05	2.19272e-05	3.98809e-05	0	0.084237	10.8514	0.000524386	9.92483	2.52137	1.55389	2.46043	4.22939e-05	0.00019125	0.000610596	0.0200718	0	0	9.38722e-12	2.18571	0			5.04167	2.98949	0.00320282	0.000297939	0.34057	0.210383	0.00164447	0.032995	0.000253472	1.71345e-05	0.0123704	1.44045e-06	0.000112409	1.74569e-05	6.00629e-05	0
5.08333	3.52914	0.000356396	7.13996e-05	0.00659712	0.0111214	0.00166548	0.0038324	2.94801e-05	1.23688e-05	0.000196097	1.3812e-06	3.52777e-05	2.19273e-05	3.98774e-05	0	0.0842441	10.8512	0.000520388	9.92474	2.52105	1.55378	2.4608	4.23427e-05	0.000188623	0.000595115	0.0196013	0	0	9.00113e-12	2.18571	0			5.08333	2.99401	0.00318641	0.000292839	0.337838	0.208694	0.00161195	0.0326916	0.000251138	1.67026e-05	0.0127288	1.3812e-06	0.000112287	1.74509e-05	6.00671e-05	0
5.125	3.52963	0.00035061	6.98521e-05	0.00642513	0.0108834	0.0016352	0.00372844	2.86803e-05	1.20448e-05	0.00019574	1.32439e-06	3.52736e-05	2.19275e-05	3.98741e-05	0	0.084251	10.851	0.000516479	9.92466	2.52075	1.55369	2.46116	4.23913e-05	0.000186036	0.00058002	0.0191428	0	0	8.63091e-12	2.1857	0			5.125	2.99849	0.0031701	0.000287825	0.335128	0.20702	0.00158007	0.0323919	0.000248833	1.6282e-05	0.0130977	1.32439e-06	0.000112166	1.7445e-05	6.00713e-05	0
5.16667	3.53011	0.000344917	6.83382e-05	0.00625762	0.0106505	0.00160546	0.00362729	2.79023e-05	1.17295e-05	0.000195391	1.26992e-06	3.52697e-05	2.19277e-05	3.98707e-05	0	0.0842577	10.8508	0.000512658	9.92458	2.52046	1.5536	2.46151	4.244e-05	0.000183488	0.000565301	0.0186958	0	0	8.27592e-12	2.1857	0			5.16667	3.00294	0.00315387	0.000282897	0.33244	0.205358	0.00154882	0.0320958	0.000246555	1.58724e-05	0.0134773	1.26992e-06	0.000112046	1.74392e-05	6.00755e-05	0
5.20833	3.53059	0.000339315	6.68571e-05	0.00609448	0.0104226	0.00157627	0.00352889	2.71454e-05	1.14225e-05	0.000195052	1.21769e-06	3.52658e-05	2.19278e-05	3.98675e-05	0	0.0842643	10.8506	0.000508923	9.9245	2.52019	1.55351	2.46185	4.24888e-05	0.000180978	0.000550948	0.0182601	0	0	7.93553e-12	2.18569	0			5.20833	3.00735	0.00313773	0.000278053	0.329773	0.20371	0.00151819	0.0318032	0.000244304	1.54734e-05	0.013868	1.21769e-06	0.000111928	1.74333e-05	6.00796e-05	0
5.25	3.53105	0.000333804	6.54081e-05	0.00593558	0.0101995	0.0015476	0.00343316	2.64089e-05	1.11238e-05	0.000194722	1.1676e-06	3.5262e-05	2.1928e-05	3.98643e-05	0	0.0842708	10.8504	0.000505274	9.92443	2.51994	1.55343	2.46218	4.25374e-05	0.000178505	0.000536954	0.0178353	0	0	7.60914e-12	2.18569	0			5.25	3.01173	0.00312168	0.00027329	0.327128	0.202076	0.00148815	0.031514	0.00024208	1.50848e-05	0.0142699	1.1676e-06	0.000111811	1.74276e-05	6.00836e-05	0
5.29167	3.5315	0.000328382	6.39904e-05	0.00578082	0.00998124	0.00151945	0.00334002	2.56925e-05	1.0833e-05	0.000194401	1.11958e-06	3.52583e-05	2.19281e-05	3.98612e-05	0	0.084277	10.8503	0.000501708	9.92435	2.5197	1.55335	2.46251	4.25858e-05	0.000176068	0.000523308	0.0174212	0	0	7.29617e-12	2.18569	0			5.29167	3.01607	0.00310572	0.000268609	0.324503	0.200454	0.00145871	0.0312283	0.000239882	1.47063e-05	0.0146833	1.11958e-06	0.000111696	1.74218e-05	6.00876e-05	0
5.33333	3.53194	0.000323048	6.26035e-05	0.0056301	0.00976762	0.00149182	0.00324941	2.49955e-05	1.055e-05	0.000194088	1.07353e-06	3.52546e-05	2.19283e-05	3.98581e-05	0	0.0842831	10.8501	0.000498224	9.92428	2.51947	1.55328	2.46283	4.26343e-05	0.000173668	0.000510004	0.0170174	0	0	6.99608e-12	2.18568	0			5.33333	3.02038	0.00308984	0.000264007	0.3219	0.198845	0.00142985	0.0309459	0.00023771	1.43376e-05	0.0151084	1.07353e-06	0.000111581	1.74161e-05	6.00915e-05	0
5.375	3.53237	0.000317799	6.12466e-05	0.0054833	0.00955856	0.00146469	0.00316126	2.43174e-05	1.02746e-05	0.000193785	1.02938e-06	3.52511e-05	2.19284e-05	3.98552e-05	0	0.0842891	10.8499	0.000494821	9.92421	2.51926	1.55322	2.46314	4.26828e-05	0.000171303	0.000497032	0.0166236	0	0	6.70833e-12	2.18568	0			5.375	3.02465	0.00307405	0.000259483	0.319318	0.19725	0.00140156	0.0306668	0.000235563	1.39784e-05	0.0155454	1.02938e-06	0.000111468	1.74105e-05	6.00953e-05	0
5.41667	3.5328	0.000312636	5.99191e-05	0.00534032	0.00935397	0.00143804	0.0030755	2.36577e-05	1.00065e-05	0.00019349	9.87038e-07	3.52476e-05	2.19285e-05	3.98522e-05	0	0.0842949	10.8498	0.000491497	9.92414	2.51906	1.55316	2.46345	4.2731e-05	0.000168973	0.000484385	0.0162396	0	0	6.43241e-12	2.18568	0			5.41667	3.02888	0.00305835	0.000255036	0.316756	0.195667	0.00137383	0.0303908	0.00023344	1.36286e-05	0.0159945	9.87039e-07	0.000111356	1.74048e-05	6.00991e-05	0
5.45833	3.53321	0.000307556	5.86204e-05	0.00520107	0.00915375	0.00141189	0.00299207	2.30159e-05	9.7455e-06	0.000193204	9.46441e-07	3.52442e-05	2.19287e-05	3.98494e-05	0	0.0843006	10.8496	0.00048825	9.92407	2.51887	1.5531	2.46375	4.2779e-05	0.000166676	0.000472055	0.0158652	0	0	6.16785e-12	2.18567	0			5.45833	3.03309	0.00304273	0.000250665	0.314215	0.194096	0.00134664	0.0301181	0.000231342	1.32878e-05	0.0164559	9.46442e-07	0.000111245	1.73993e-05	6.01029e-05	0
5.5	3.53361	0.000302558	5.73498e-05	0.00506545	0.0089578	0.0013862	0.0029109	2.23916e-05	9.49148e-06	0.000192927	9.07514e-07	3.52409e-05	2.19288e-05	3.98466e-05	0	0.0843062	10.8495	0.000485081	9.92401	2.51869	1.55304	2.46404	4.2827e-05	0.000164413	0.000460033	0.0154999	0	0	5.91416e-12	2.18567	0			5.5	3.03726	0.0030272	0.000246368	0.311695	0.192538	0.00131999	0.0298484	0.000229268	1.29558e-05	0.0169299	9.07515e-07	0.000111135	1.73937e-05	6.01066e-05	0
5.54167	3.53401	0.00029764	5.61067e-05	0.00493336	0.00876605	0.00136099	0.00283194	2.17841e-05	9.24421e-06	0.000192658	8.70187e-07	3.52377e-05	2.19289e-05	3.98439e-05	0	0.0843116	10.8493	0.000481986	9.92395	2.51853	1.55299	2.46432	4.28751e-05	0.000162183	0.000448313	0.0151437	0	0	5.67091e-12	2.18567	0			5.54167	3.04139	0.00301175	0.000242144	0.309194	0.190993	0.00129386	0.0295818	0.000227217	1.26323e-05	0.0174165	8.70188e-07	0.000111027	1.73882e-05	6.01103e-05	0
5.58333	3.53439	0.000292803	5.48905e-05	0.00480472	0.00857839	0.00133623	0.00275511	2.11932e-05	9.00352e-06	0.000192398	8.34396e-07	3.52345e-05	2.1929e-05	3.98412e-05	0	0.0843168	10.8492	0.000478965	9.92388	2.51837	1.55295	2.4646	4.29228e-05	0.000159986	0.000436887	0.0147963	0	0	5.43766e-12	2.18566	0			5.58333	3.04549	0.00299638	0.000237992	0.306713	0.18946	0.00126825	0.0293181	0.000225189	1.23172e-05	0.0179161	8.34397e-07	0.000110919	1.73827e-05	6.01139e-05	0
5.625	3.53477	0.000288043	5.37007e-05	0.00467942	0.00839474	0.00131192	0.00268037	2.06182e-05	8.76923e-06	0.000192147	8.00077e-07	3.52314e-05	2.19291e-05	3.98386e-05	0	0.084322	10.849	0.000476017	9.92382	2.51822	1.5529	2.46487	4.29702e-05	0.00015782	0.000425747	0.0144573	0	0	5.21401e-12	2.18566	0			5.625	3.04956	0.0029811	0.00023391	0.304253	0.18794	0.00124314	0.0290574	0.000223184	1.20102e-05	0.0184286	8.00078e-07	0.000110813	1.73773e-05	6.01174e-05	0
5.66667	3.53514	0.000283361	5.25367e-05	0.00455739	0.00821502	0.00128805	0.00260766	2.00589e-05	8.54116e-06	0.000191904	7.6717e-07	3.52283e-05	2.19292e-05	3.9836e-05	0	0.084327	10.8489	0.000473139	9.92376	2.51808	1.55286	2.46514	4.30175e-05	0.000155685	0.000414888	0.0141267	0	0	4.99956e-12	2.18566	0			5.66667	3.0536	0.0029659	0.000229898	0.301812	0.186431	0.00121853	0.0287996	0.000221201	1.17111e-05	0.0189543	7.67171e-07	0.000110708	1.73719e-05	6.01209e-05	0
5.70833	3.5355	0.000278754	5.13979e-05	0.00443854	0.00803914	0.00126462	0.00253692	1.95148e-05	8.31914e-06	0.00019167	7.35616e-07	3.52254e-05	2.19293e-05	3.98335e-05	0	0.0843319	10.8487	0.000470332	9.92371	2.51796	1.55282	2.4654	4.30648e-05	0.000153581	0.000404301	0.0138041	0	0	4.79392e-12	2.18566	0			5.70833	3.0576	0.00295078	0.000225954	0.29939	0.184935	0.00119441	0.0285447	0.00021924	1.14196e-05	0.0194932	7.35617e-07	0.000110604	1.73666e-05	6.01244e-05	0
5.75	3.53585	0.000274221	5.02837e-05	0.00432279	0.00786702	0.00124161	0.0024681	1.89854e-05	8.10302e-06	0.000191444	7.0536e-07	3.52225e-05	2.19294e-05	3.98311e-05	0	0.0843366	10.8486	0.000467594	9.92365	2.51784	1.55279	2.46566	4.31118e-05	0.000151507	0.000393981	0.0134894	0	0	4.59675e-12	2.18565	0			5.75	3.06158	0.00293574	0.000222078	0.296988	0.18345	0.00117076	0.0282925	0.0002173	1.11356e-05	0.0200455	7.05361e-07	0.000110501	1.73613e-05	6.01278e-05	0
5.79167	3.5362	0.000269763	4.91937e-05	0.00421005	0.00769858	0.00121902	0.00240115	1.84704e-05	7.89262e-06	0.000191227	6.76348e-07	3.52196e-05	2.19295e-05	3.98287e-05	0	0.0843413	10.8485	0.000464923	9.9236	2.51772	1.55276	2.4659	4.31585e-05	0.000149463	0.000383921	0.0131823	0	0	4.40768e-12	2.18565	0			5.79167	3.06551	0.00292078	0.000218267	0.294605	0.181978	0.00114757	0.0280431	0.000215382	1.08589e-05	0.0206112	6.76349e-07	0.000110399	1.7356e-05	6.01312e-05	0
5.83333	3.53653	0.000265376	4.81274e-05	0.00410026	0.00753374	0.00119684	0.00233602	1.79693e-05	7.6878e-06	0.000191018	6.4853e-07	3.52169e-05	2.19296e-05	3.98264e-05	0	0.0843458	10.8483	0.000462318	9.92355	2.51762	1.55273	2.46615	4.3205e-05	0.000147448	0.000374114	0.0128826	0	0	4.22639e-12	2.18565	0			5.83333	3.06942	0.0029059	0.000214521	0.292241	0.180517	0.00112484	0.0277963	0.000213484	1.05893e-05	0.0211904	6.48531e-07	0.000110298	1.73508e-05	6.01345e-05	0
5.875	3.53686	0.00026106	4.70841e-05	0.00399332	0.00737242	0.00117506	0.00227265	1.74819e-05	7.48841e-06	0.000190817	6.21856e-07	3.52142e-05	2.19297e-05	3.98241e-05	0	0.0843502	10.8482	0.000459779	9.92349	2.51752	1.5527	2.46638	4.32513e-05	0.000145461	0.000364554	0.0125902	0	0	4.05256e-12	2.18565	0			5.875	3.0733	0.00289111	0.000210839	0.289896	0.179068	0.00110257	0.0275523	0.000211607	1.03266e-05	0.021783	6.21857e-07	0.000110198	1.73456e-05	6.01378e-05	0
5.91667	3.53719	0.000256814	4.60634e-05	0.00388917	0.00721456	0.00115368	0.002211	1.70076e-05	7.29429e-06	0.000190625	5.96279e-07	3.52115e-05	2.19297e-05	3.98219e-05	0	0.0843545	10.8481	0.000457303	9.92344	2.51743	1.55268	2.46662	4.32974e-05	0.000143503	0.000355235	0.0123049	0	0	3.88588e-12	2.18565	0			5.91667	3.07714	0.00287639	0.00020722	0.28757	0.17763	0.00108073	0.0273108	0.00020975	1.00705e-05	0.0223892	5.9628e-07	0.000110099	1.73405e-05	6.01411e-05	0
5.95833	3.5375	0.000252637	4.50649e-05	0.00378774	0.00706007	0.00113269	0.00215102	1.65463e-05	7.10531e-06	0.000190441	5.71754e-07	3.52089e-05	2.19298e-05	3.98197e-05	0	0.0843587	10.848	0.000454891	9.9234	2.51735	1.55265	2.46684	4.33431e-05	0.000141572	0.000346151	0.0120264	0	0	3.72605e-12	2.18564	0			5.95833	3.08096	0.00286175	0.000203662	0.285262	0.176204	0.00105932	0.0270719	0.000207912	9.82105e-06	0.0230087	5.71755e-07	0.000110002	1.73354e-05	6.01443e-05	0
6	3.53781	0.000248527	4.40879e-05	0.00368894	0.00690888	0.00111207	0.00209267	1.60975e-05	6.92132e-06	0.000190266	5.48237e-07	3.52064e-05	2.19299e-05	3.98175e-05	0	0.0843628	10.8479	0.00045254	9.92335	2.51727	1.55263	2.46707	4.33885e-05	0.000139669	0.000337297	0.0117546	0	0	3.5728e-12	2.18564	0			6	3.08474	0.00284719	0.000200165	0.282973	0.17479	0.00103833	0.0268356	0.000206094	9.5779e-06	0.0236415	5.48238e-07	0.000109905	1.73303e-05	6.01474e-05	0
6.04167	3.53811	0.000244485	4.31322e-05	0.00359273	0.00676093	0.00109184	0.00203591	1.56608e-05	6.7422e-06	0.000190098	5.25688e-07	3.52039e-05	2.193e-05	3.98154e-05	0	0.0843668	10.8477	0.00045025	9.9233	2.5172	1.55262	2.46728	4.34337e-05	0.000137792	0.000328666	0.0114893	0	0	3.42585e-12	2.18564	0			6.04167	3.0885	0.00283271	0.000196727	0.280702	0.173387	0.00101776	0.0266017	0.000204296	9.34093e-06	0.0242875	5.25689e-07	0.000109809	1.73253e-05	6.01505e-05	0
6.08333	3.5384	0.000240507	4.21972e-05	0.00349902	0.00661614	0.00107197	0.00198069	1.5236e-05	6.5678e-06	0.000189939	5.04067e-07	3.52015e-05	2.193e-05	3.98134e-05	0	0.0843707	10.8476	0.00044802	9.92326	2.51713	1.5526	2.46749	4.34785e-05	0.000135942	0.000320254	0.0112304	0	0	3.28494e-12	2.18564	0			6.08333	3.09222	0.0028183	0.000193348	0.27845	0.171995	0.000997596	0.0263703	0.000202516	9.10999e-06	0.0249466	5.04067e-07	0.000109714	1.73203e-05	6.01536e-05	0
6.125	3.53869	0.000236594	4.12824e-05	0.00340776	0.00647445	0.00105246	0.00192696	1.48227e-05	6.39801e-06	0.000189788	4.83334e-07	3.51991e-05	2.19301e-05	3.98114e-05	0	0.0843745	10.8475	0.000445849	9.92321	2.51707	1.55259	2.4677	4.35229e-05	0.000134118	0.000312054	0.0109776	0	0	3.14983e-12	2.18564	0			6.125	3.09591	0.00280397	0.000190027	0.276215	0.170614	0.000977829	0.0261413	0.000200754	8.88491e-06	0.0256184	4.83335e-07	0.00010962	1.73153e-05	6.01567e-05	0
6.16667	3.53897	0.000232745	4.03874e-05	0.00331887	0.00633578	0.00103331	0.00187469	1.44206e-05	6.23269e-06	0.000189645	4.63454e-07	3.51968e-05	2.19302e-05	3.98095e-05	0	0.0843781	10.8474	0.000443735	9.92317	2.51701	1.55257	2.4679	4.35671e-05	0.000132319	0.000304061	0.0107309	0	0	3.02028e-12	2.18564	0			6.16667	3.09957	0.00278972	0.000186762	0.273998	0.169244	0.000958452	0.0259146	0.000199011	8.66554e-06	0.0263027	4.63455e-07	0.000109527	1.73104e-05	6.01597e-05	0
6.20833	3.53925	0.000228957	3.95119e-05	0.0032323	0.00620009	0.0010145	0.00182384	1.40295e-05	6.07174e-06	0.00018951	4.44392e-07	3.51946e-05	2.19302e-05	3.98075e-05	0	0.0843817	10.8473	0.000441678	9.92313	2.51696	1.55256	2.4681	4.36108e-05	0.000130546	0.000296271	0.01049	0	0	2.89605e-12	2.18563	0			6.20833	3.10321	0.00277554	0.000183553	0.271799	0.167885	0.000939457	0.0256903	0.000197286	8.45172e-06	0.0269992	4.44393e-07	0.000109435	1.73055e-05	6.01627e-05	0
6.25	3.53952	0.000225232	3.86553e-05	0.00314799	0.0060673	0.000996035	0.00177437	1.36489e-05	5.91502e-06	0.000189383	4.26115e-07	3.51924e-05	2.19303e-05	3.98057e-05	0	0.0843852	10.8472	0.000439677	9.92309	2.51692	1.55255	2.46829	4.36541e-05	0.000128797	0.000288678	0.0102548	0	0	2.77694e-12	2.18563	0			6.25	3.10681	0.00276144	0.000180399	0.269618	0.166537	0.000920837	0.0254683	0.000195579	8.24331e-06	0.0277076	4.26115e-07	0.000109344	1.73007e-05	6.01656e-05	0
6.29167	3.53978	0.000221566	3.78173e-05	0.00306587	0.00593734	0.000977907	0.00172624	1.32787e-05	5.76243e-06	0.000189264	4.08588e-07	3.51902e-05	2.19303e-05	3.98039e-05	0	0.0843886	10.8471	0.00043773	9.92305	2.51687	1.55254	2.46848	4.3697e-05	0.000127072	0.000281278	0.0100252	0	0	2.66272e-12	2.18563	0			6.29167	3.11039	0.00274741	0.000177298	0.267453	0.1652	0.000902585	0.0252486	0.000193889	8.04017e-06	0.0284273	4.08589e-07	0.000109254	1.72958e-05	6.01685e-05	0
6.33333	3.54003	0.00021796	3.69974e-05	0.0029859	0.00581017	0.000960108	0.00167942	1.29186e-05	5.61386e-06	0.000189153	3.91783e-07	3.51881e-05	2.19304e-05	3.98021e-05	0	0.0843919	10.847	0.000435837	9.92301	2.51684	1.55254	2.46867	4.37395e-05	0.000125372	0.000274065	0.00980104	0	0	2.5532e-12	2.18563	0			6.33333	3.11393	0.00273346	0.00017425	0.265307	0.163873	0.000884693	0.0250311	0.000192216	7.84216e-06	0.0291579	3.91784e-07	0.000109165	1.72911e-05	6.01714e-05	0
6.375	3.54029	0.000214413	3.61953e-05	0.00290801	0.00568572	0.000942633	0.00163387	1.25682e-05	5.46919e-06	0.00018905	3.75669e-07	3.5186e-05	2.19304e-05	3.98003e-05	0	0.0843952	10.8469	0.000433998	9.92297	2.5168	1.55253	2.46885	4.37815e-05	0.000123695	0.000267035	0.00958213	0	0	2.44819e-12	2.18563	0			6.375	3.11745	0.00271958	0.000171255	0.263177	0.162557	0.000867155	0.0248158	0.00019056	7.64915e-06	0.0298988	3.7567e-07	0.000109077	1.72863e-05	6.01742e-05	0
6.41667	3.54053	0.000210923	3.54106e-05	0.00283216	0.00556393	0.000925475	0.00158955	1.22273e-05	5.32832e-06	0.000188955	3.60218e-07	3.5184e-05	2.19305e-05	3.97986e-05	0	0.0843983	10.8468	0.00043221	9.92294	2.51677	1.55253	2.46902	4.38231e-05	0.000122041	0.000260184	0.00936838	0	0	2.3475e-12	2.18563	0			6.41667	3.12094	0.00270578	0.00016831	0.261064	0.161252	0.000849963	0.0246026	0.000188921	7.461e-06	0.0306494	3.60218e-07	0.000108989	1.72816e-05	6.0177e-05	0
6.45833	3.54077	0.00020749	3.46429e-05	0.00275828	0.00544475	0.000908629	0.00154644	1.18956e-05	5.19116e-06	0.000188868	3.45402e-07	3.5182e-05	2.19305e-05	3.97969e-05	0	0.0844013	10.8467	0.000430473	9.9229	2.51674	1.55252	2.4692	4.38641e-05	0.00012041	0.000253506	0.00915964	0	0	2.25094e-12	2.18563	0			6.45833	3.1244	0.00269205	0.000165416	0.258969	0.159957	0.000833111	0.0243916	0.000187299	7.27758e-06	0.031409	3.45402e-07	0.000108903	1.7277e-05	6.01798e-05	0
6.5	3.541	0.000204112	3.38918e-05	0.00268632	0.00532812	0.00089209	0.0015045	1.1573e-05	5.05759e-06	0.000188788	3.31195e-07	3.51801e-05	2.19306e-05	3.97953e-05	0	0.0844043	10.8466	0.000428786	9.92286	2.51672	1.55252	2.46936	4.39047e-05	0.000118801	0.000246998	0.0089558	0	0	2.15836e-12	2.18563	0			6.5	3.12783	0.00267839	0.000162571	0.25689	0.158672	0.000816592	0.0241827	0.000185692	7.09878e-06	0.0321767	3.31196e-07	0.000108817	1.72723e-05	6.01825e-05	0
6.54167	3.54123	0.00020079	3.3157e-05	0.00261624	0.00521398	0.000875851	0.00146369	1.12591e-05	4.92753e-06	0.000188716	3.17573e-07	3.51782e-05	2.19306e-05	3.97937e-05	0	0.0844072	10.8465	0.000427149	9.92283	2.5167	1.55252	2.46953	4.39447e-05	0.000117215	0.000240656	0.00875672	0	0	2.06959e-12	2.18563	0			6.54167	3.13124	0.0026648	0.000159775	0.254827	0.157398	0.000800399	0.0239759	0.000184102	6.92447e-06	0.0329518	3.17574e-07	0.000108732	1.72677e-05	6.01852e-05	0
6.58333	3.54146	0.000197521	3.24382e-05	0.00254799	0.00510229	0.000859907	0.001424	1.09537e-05	4.80088e-06	0.000188652	3.04511e-07	3.51764e-05	2.19307e-05	3.97922e-05	0	0.08441	10.8464	0.00042556	9.9228	2.51668	1.55252	2.46969	4.39841e-05	0.00011565	0.000234474	0.00856228	0	0	1.98446e-12	2.18562	0			6.58333	3.13462	0.00265129	0.000157026	0.252782	0.156133	0.000784526	0.0237711	0.000182527	6.75453e-06	0.0337333	3.04512e-07	0.000108648	1.72632e-05	6.01879e-05	0
6.625	3.54168	0.000194305	3.17349e-05	0.00248152	0.00499299	0.000844254	0.00138538	1.06567e-05	4.67755e-06	0.000188596	2.91987e-07	3.51746e-05	2.19307e-05	3.97906e-05	0	0.0844128	10.8464	0.000424019	9.92277	2.51667	1.55252	2.46985	4.4023e-05	0.000114107	0.00022845	0.00837238	0	0	1.90284e-12	2.18562	0			6.625	3.13797	0.00263784	0.000154325	0.250752	0.154879	0.000768966	0.0235683	0.000180968	6.58886e-06	0.0345202	2.91987e-07	0.000108565	1.72586e-05	6.01905e-05	0
6.66667	3.54189	0.000191141	3.10468e-05	0.00241679	0.00488602	0.000828885	0.0013478	1.03676e-05	4.55745e-06	0.000188547	2.79977e-07	3.51728e-05	2.19308e-05	3.97892e-05	0	0.0844154	10.8463	0.000422525	9.92273	2.51665	1.55252	2.47	4.40612e-05	0.000112585	0.000222579	0.0081869	0	0	1.82458e-12	2.18562	0			6.66667	3.14129	0.00262447	0.000151669	0.248739	0.153635	0.000753715	0.0233676	0.000179424	6.42733e-06	0.0353115	2.79978e-07	0.000108483	1.72541e-05	6.01931e-05	0
6.70833	3.5421	0.000188029	3.03737e-05	0.00235374	0.00478135	0.000813795	0.00131125	1.00865e-05	4.44049e-06	0.000188506	2.68462e-07	3.51711e-05	2.19308e-05	3.97877e-05	0	0.084418	10.8462	0.000421077	9.9227	2.51665	1.55252	2.47015	4.40988e-05	0.000111083	0.000216858	0.00800571	0	0	1.74953e-12	2.18562	0			6.70833	3.14459	0.00261117	0.000149059	0.246742	0.152401	0.000738764	0.0231687	0.000177895	6.26985e-06	0.036106	2.68462e-07	0.000108401	1.72497e-05	6.01957e-05	0
6.75	3.5423	0.000184967	2.97152e-05	0.00229233	0.00467892	0.00079898	0.00127569	9.81291e-06	4.32659e-06	0.000188472	2.5742e-07	3.51694e-05	2.19309e-05	3.97863e-05	0	0.0844205	10.8461	0.000419674	9.92267	2.51664	1.55253	2.4703	4.41358e-05	0.000109602	0.000211282	0.00782873	0	0	1.67757e-12	2.18562	0			6.75	3.14786	0.00259794	0.000146494	0.24476	0.151177	0.000724109	0.0229718	0.000176381	6.11631e-06	0.0369025	2.5742e-07	0.000108321	1.72453e-05	6.01982e-05	0
6.79167	3.5425	0.000181955	2.90709e-05	0.00223253	0.00457867	0.000784435	0.00124109	9.54678e-06	4.21567e-06	0.000188446	2.46832e-07	3.51678e-05	2.19309e-05	3.97849e-05	0	0.084423	10.846	0.000418316	9.92264	2.51663	1.55253	2.47044	4.41721e-05	0.000108142	0.000205848	0.00765585	0	0	1.60858e-12	2.18562	0			6.79167	3.15111	0.00258478	0.000143972	0.242795	0.149962	0.000709744	0.0227769	0.000174881	5.9666e-06	0.0376997	2.46832e-07	0.000108241	1.72409e-05	6.02008e-05	0
6.83333	3.5427	0.000178992	2.84406e-05	0.00217428	0.00448058	0.000770154	0.00120743	9.28787e-06	4.10765e-06	0.000188427	2.3668e-07	3.51662e-05	2.19309e-05	3.97835e-05	0	0.0844254	10.846	0.000417002	9.92262	2.51663	1.55254	2.47058	4.42077e-05	0.000106701	0.000200553	0.00748695	0	0	1.54241e-12	2.18562	0			6.83333	3.15432	0.00257168	0.000141494	0.240845	0.148758	0.000695663	0.0225838	0.000173396	5.82063e-06	0.0384963	2.3668e-07	0.000108162	1.72365e-05	6.02032e-05	0
6.875	3.54289	0.000176077	2.7824e-05	0.00211756	0.00438458	0.000756132	0.00117469	9.03598e-06	4.00245e-06	0.000188416	2.26945e-07	3.51646e-05	2.1931e-05	3.97822e-05	0	0.0844277	10.8459	0.000415731	9.92259	2.51663	1.55254	2.47072	4.42426e-05	0.00010528	0.000195393	0.00732195	0	0	1.47898e-12	2.18562	0			6.875	3.15752	0.00255866	0.000139058	0.238911	0.147563	0.00068186	0.0223925	0.000171926	5.67831e-06	0.0392908	2.26945e-07	0.000108083	1.72322e-05	6.02057e-05	0
6.91667	3.54307	0.00017321	2.72207e-05	0.00206231	0.00429064	0.000742366	0.00114283	8.79094e-06	3.89999e-06	0.000188412	2.17611e-07	3.51631e-05	2.1931e-05	3.97809e-05	0	0.0844299	10.8458	0.000414503	9.92256	2.51663	1.55255	2.47085	4.42767e-05	0.000103878	0.000190364	0.00716075	0	0	1.41814e-12	2.18562	0			6.91667	3.16068	0.00254571	0.000136663	0.236992	0.146377	0.00066833	0.0222031	0.000170469	5.53952e-06	0.040082	2.17611e-07	0.000108006	1.72279e-05	6.02081e-05	0
6.95833	3.54326	0.000170389	2.66305e-05	0.00200851	0.00419871	0.00072885	0.00111184	8.55253e-06	3.80021e-06	0.000188416	2.0866e-07	3.51616e-05	2.1931e-05	3.97796e-05	0	0.0844321	10.8457	0.000413316	9.92254	2.51663	1.55255	2.47098	4.431e-05	0.000102495	0.000185464	0.00700325	0	0	1.35982e-12	2.18562	0			6.95833	3.16382	0.00253282	0.00013431	0.235089	0.145201	0.000655068	0.0220155	0.000169027	5.40419e-06	0.0408681	2.08661e-07	0.000107929	1.72237e-05	6.02105e-05	0
7	3.54344	0.000167614	2.60531e-05	0.00195611	0.00410875	0.00071558	0.00108169	8.3206e-06	3.70303e-06	0.000188427	2.00078e-07	3.51601e-05	2.19311e-05	3.97784e-05	0	0.0844342	10.8457	0.00041217	9.92251	2.51663	1.55256	2.47111	4.43425e-05	0.000101131	0.000180689	0.00684936	0	0	1.30389e-12	2.18562	0			7	3.16694	0.00252	0.000131997	0.233201	0.144034	0.000642068	0.0218297	0.000167598	5.27223e-06	0.0416478	2.00079e-07	0.000107853	1.72194e-05	6.02129e-05	0
7.04167	3.54361	0.000164884	2.54882e-05	0.00190507	0.00402071	0.000702552	0.00105236	8.09496e-06	3.60838e-06	0.000188445	1.91849e-07	3.51587e-05	2.19311e-05	3.97772e-05	0	0.0844363	10.8456	0.000411065	9.92249	2.51664	1.55257	2.47123	4.43741e-05	9.97851e-05	0.000176036	0.006699	0	0	1.25026e-12	2.18562	0			7.04167	3.17003	0.00250725	0.000129723	0.231328	0.142877	0.000629325	0.0216456	0.000166182	5.14355e-06	0.0424195	1.91849e-07	0.000107778	1.72152e-05	6.02153e-05	0
7.08333	3.54378	0.000162198	2.49356e-05	0.00185537	0.00393456	0.00068976	0.00102382	7.87544e-06	3.51619e-06	0.000188471	1.83958e-07	3.51573e-05	2.19311e-05	3.9776e-05	0	0.0844383	10.8455	0.000409999	9.92246	2.51665	1.55257	2.47136	4.44049e-05	9.84576e-05	0.000171501	0.00655208	0	0	1.19883e-12	2.18562	0			7.08333	3.1731	0.00249456	0.000127488	0.22947	0.141729	0.000616835	0.0214633	0.00016478	5.01806e-06	0.0431817	1.83958e-07	0.000107703	1.72111e-05	6.02176e-05	0
7.125	3.54395	0.000159556	2.43949e-05	0.00180696	0.00385026	0.000677201	0.000996054	7.66187e-06	3.4264e-06	0.000188504	1.76392e-07	3.51559e-05	2.19312e-05	3.97748e-05	0	0.0844402	10.8455	0.000408973	9.92244	2.51666	1.55258	2.47148	4.44349e-05	9.71479e-05	0.000167083	0.00640851	0	0	1.14953e-12	2.18561	0			7.125	3.17614	0.00248194	0.000125292	0.227627	0.14059	0.000604591	0.0212826	0.000163392	4.89569e-06	0.0439329	1.76392e-07	0.000107629	1.7207e-05	6.02199e-05	0
7.16667	3.54411	0.000156957	2.3866e-05	0.00175981	0.00376776	0.000664871	0.000969044	7.4541e-06	3.33895e-06	0.000188544	1.69137e-07	3.51546e-05	2.19312e-05	3.97737e-05	0	0.0844421	10.8454	0.000407985	9.92241	2.51667	1.55259	2.47159	4.44639e-05	9.58558e-05	0.000162777	0.00626822	0	0	1.10225e-12	2.18561	0			7.16667	3.17915	0.00246939	0.000123133	0.225798	0.13946	0.000592589	0.0211037	0.000162016	4.77635e-06	0.0446715	1.69137e-07	0.000107556	1.72029e-05	6.02222e-05	0
7.20833	3.54427	0.0001544	2.33485e-05	0.0017139	0.00368702	0.000652765	0.000942767	7.25197e-06	3.25377e-06	0.000188591	1.6218e-07	3.51533e-05	2.19312e-05	3.97726e-05	0	0.084444	10.8453	0.000407035	9.92239	2.51668	1.5526	2.47171	4.4492e-05	9.45812e-05	0.000158582	0.00613111	0	0	1.05691e-12	2.18561	0			7.20833	3.18215	0.0024569	0.000121011	0.223985	0.13834	0.000580825	0.0209264	0.000160653	4.65996e-06	0.045396	1.6218e-07	0.000107484	1.71988e-05	6.02244e-05	0
7.25	3.54442	0.000151884	2.28422e-05	0.00166918	0.00360802	0.000640879	0.000917202	7.05532e-06	3.1708e-06	0.000188645	1.5551e-07	3.5152e-05	2.19312e-05	3.97715e-05	0	0.0844457	10.8453	0.000406122	9.92237	2.51669	1.55261	2.47182	4.4519e-05	9.33237e-05	0.000154493	0.00599713	0	0	1.01344e-12	2.18561	0			7.25	3.18511	0.00244448	0.000118925	0.222185	0.137228	0.000569294	0.0207508	0.000159303	4.54646e-06	0.0461051	1.5551e-07	0.000107412	1.71948e-05	6.02266e-05	0
7.29167	3.54457	0.00014941	2.23469e-05	0.00162563	0.0035307	0.000629209	0.000892331	6.864e-06	3.08999e-06	0.000188707	1.49114e-07	3.51508e-05	2.19313e-05	3.97704e-05	0	0.0844474	10.8452	0.000405245	9.92235	2.5167	1.55262	2.47193	4.4545e-05	9.2083e-05	0.00015051	0.00586619	0	0	9.71756e-13	2.18561	0			7.29167	3.18806	0.00243212	0.000116876	0.2204	0.136125	0.000557991	0.0205769	0.000157965	4.43576e-06	0.0467974	1.49114e-07	0.000107341	1.71908e-05	6.02288e-05	0
7.33333	3.54472	0.000146976	2.18624e-05	0.00158321	0.00345504	0.000617752	0.000868134	6.67787e-06	3.01127e-06	0.000188775	1.42981e-07	3.51496e-05	2.19313e-05	3.97694e-05	0	0.0844491	10.8452	0.000404405	9.92233	2.51671	1.55263	2.47203	4.457e-05	9.0859e-05	0.000146628	0.00573821	0	0	9.31788e-13	2.18561	0			7.33333	3.19098	0.00241983	0.000114861	0.21863	0.135031	0.000546912	0.0204045	0.00015664	4.3278e-06	0.0474716	1.42981e-07	0.000107271	1.71868e-05	6.0231e-05	0
7.375	3.54487	0.000144581	2.13884e-05	0.0015419	0.00338101	0.000606503	0.000844594	6.49679e-06	2.9346e-06	0.000188851	1.371e-07	3.51484e-05	2.19313e-05	3.97684e-05	0	0.0844507	10.8451	0.000403601	9.92231	2.51673	1.55263	2.47214	4.45938e-05	8.96514e-05	0.000142846	0.00561313	0	0	8.93463e-13	2.18561	0			7.375	3.19388	0.0024076	0.000112881	0.216873	0.133946	0.000536052	0.0202337	0.000155327	4.2225e-06	0.0481266	1.371e-07	0.000107201	1.71829e-05	6.02331e-05	0
7.41667	3.54501	0.000142225	2.09246e-05	0.00150167	0.00330855	0.000595459	0.000821692	6.32062e-06	2.85991e-06	0.000188934	1.31461e-07	3.51472e-05	2.19314e-05	3.97674e-05	0	0.0844523	10.845	0.000402831	9.92229	2.51674	1.55264	2.47224	4.46166e-05	8.84599e-05	0.00013916	0.00549088	0	0	8.56715e-13	2.18561	0			7.41667	3.19675	0.00239544	0.000110934	0.215131	0.132869	0.000525407	0.0200645	0.000154026	4.1198e-06	0.0487613	1.31461e-07	0.000107133	1.7179e-05	6.02353e-05	0
7.45833	3.54515	0.000139908	2.04709e-05	0.00146249	0.00323765	0.000584616	0.000799411	6.14924e-06	2.78716e-06	0.000189023	1.26054e-07	3.51461e-05	2.19314e-05	3.97664e-05	0	0.0844538	10.845	0.000402095	9.92227	2.51676	1.55265	2.47234	4.46384e-05	8.72844e-05	0.000135569	0.00537139	0	0	8.21478e-13	2.18561	0			7.45833	3.1996	0.00238334	0.000109021	0.213402	0.131801	0.000514973	0.0198968	0.000152736	4.01964e-06	0.0493748	1.26054e-07	0.000107064	1.71751e-05	6.02374e-05	0
7.5	3.54528	0.000137628	2.0027e-05	0.00142433	0.00316827	0.00057397	0.000777735	5.98249e-06	2.71629e-06	0.00018912	1.20869e-07	3.5145e-05	2.19314e-05	3.97655e-05	0	0.0844553	10.8449	0.000401394	9.92225	2.51678	1.55267	2.47243	4.46589e-05	8.61246e-05	0.000132071	0.00525459	0	0	7.8769e-13	2.18561	0			7.5	3.20243	0.0023713	0.000107141	0.211687	0.130741	0.000504745	0.0197307	0.000151459	3.92194e-06	0.0499662	1.20869e-07	0.000106997	1.71712e-05	6.02395e-05	0
7.54167	3.54541	0.000135386	1.95927e-05	0.00138716	0.00310037	0.000563518	0.000756647	5.82028e-06	2.64726e-06	0.000189223	1.15898e-07	3.51439e-05	2.19314e-05	3.97646e-05	0	0.0844567	10.8449	0.000400726	9.92223	2.51679	1.55268	2.47253	4.46782e-05	8.49803e-05	0.000128661	0.00514042	0	0	7.55292e-13	2.18561	0			7.54167	3.20523	0.00235932	0.000105293	0.209986	0.12969	0.00049472	0.0195661	0.000150194	3.82664e-06	0.050535	1.15898e-07	0.00010693	1.71674e-05	6.02415e-05	0
7.58333	3.54554	0.00013318	1.91679e-05	0.00135097	0.00303393	0.000553256	0.00073613	5.66246e-06	2.58001e-06	0.000189334	1.11131e-07	3.51428e-05	2.19314e-05	3.97637e-05	0	0.0844581	10.8448	0.000400091	9.92222	2.51681	1.55269	2.47262	4.46962e-05	8.38512e-05	0.000125339	0.00502881	0	0	7.24227e-13	2.18561	0			7.58333	3.20801	0.00234741	0.000103477	0.208299	0.128648	0.000484893	0.0194029	0.000148939	3.73369e-06	0.0510805	1.11131e-07	0.000106863	1.71636e-05	6.02435e-05	0
7.625	3.54567	0.000131009	1.87523e-05	0.00131572	0.00296891	0.000543181	0.00071617	5.50892e-06	2.51449e-06	0.000189451	1.0656e-07	3.51418e-05	2.19315e-05	3.97628e-05	0	0.0844594	10.8448	0.000399488	9.9222	2.51683	1.5527	2.47271	4.47129e-05	8.27372e-05	0.000122103	0.00491972	0	0	6.9444e-13	2.18561	0			7.625	3.21077	0.00233556	0.000101692	0.206625	0.127614	0.000475261	0.0192413	0.000147697	3.64302e-06	0.0516025	1.0656e-07	0.000106798	1.71599e-05	6.02456e-05	0
7.66667	3.54579	0.000128874	1.83457e-05	0.00128139	0.00290529	0.000533289	0.000696751	5.35954e-06	2.45067e-06	0.000189575	1.02177e-07	3.51408e-05	2.19315e-05	3.97619e-05	0	0.0844607	10.8447	0.000398917	9.92218	2.51685	1.55271	2.4728	4.47282e-05	8.1638e-05	0.000118949	0.00481306	0	0	6.65877e-13	2.18561	0			7.66667	3.21351	0.00232377	9.99374e-05	0.204965	0.126588	0.000465819	0.0190811	0.000146465	3.55458e-06	0.0521007	1.02177e-07	0.000106733	1.71562e-05	6.02476e-05	0
7.70833	3.54591	0.000126774	1.79478e-05	0.00124795	0.00284302	0.000523577	0.000677859	5.21422e-06	2.3885e-06	0.000189706	9.79747e-08	3.51398e-05	2.19315e-05	3.97611e-05	0	0.0844619	10.8447	0.000398377	9.92216	2.51687	1.55272	2.47289	4.47422e-05	8.05534e-05	0.000115877	0.0047088	0	0	6.38489e-13	2.18561	0			7.70833	3.21623	0.00231204	9.8213e-05	0.203317	0.12557	0.000456565	0.0189224	0.000145245	3.46831e-06	0.0525751	9.79748e-08	0.000106668	1.71525e-05	6.02495e-05	0
7.75	3.54603	0.000124708	1.75587e-05	0.00121539	0.00278209	0.000514043	0.000659479	5.07284e-06	2.32793e-06	0.000189844	9.39449e-08	3.51388e-05	2.19315e-05	3.97603e-05	0	0.0844631	10.8446	0.000397869	9.92215	2.51689	1.55273	2.47297	4.47549e-05	7.94832e-05	0.000112883	0.00460687	0	0	6.12228e-13	2.18561	0			7.75	3.21892	0.00230038	9.65182e-05	0.201683	0.12456	0.000447494	0.0187651	0.000144035	3.38416e-06	0.0530258	9.3945e-08	0.000106604	1.71488e-05	6.02515e-05	0
7.79167	3.54615	0.000122676	1.71779e-05	0.00118367	0.00272247	0.000504681	0.000641598	4.93529e-06	2.26893e-06	0.000189988	9.0081e-08	3.51379e-05	2.19316e-05	3.97595e-05	0	0.0844643	10.8446	0.00039739	9.92213	2.51691	1.55274	2.47305	4.47662e-05	7.84273e-05	0.000109966	0.00450722	0	0	5.87047e-13	2.18561	0			7.79167	3.22159	0.00228877	9.48524e-05	0.200062	0.123559	0.000438603	0.0186092	0.000142837	3.30207e-06	0.0534528	9.0081e-08	0.000106541	1.71451e-05	6.02534e-05	0
7.83333	3.54626	0.000120676	1.68054e-05	0.00115278	0.00266412	0.00049549	0.000624201	4.80147e-06	2.21144e-06	0.000190139	8.63759e-08	3.51369e-05	2.19316e-05	3.97587e-05	0	0.0844654	10.8445	0.000396942	9.92212	2.51693	1.55275	2.47313	4.47761e-05	7.73853e-05	0.000107124	0.00440978	0	0	5.62902e-13	2.18561	0			7.83333	3.22424	0.00227722	9.32153e-05	0.198454	0.122565	0.000429887	0.0184546	0.000141649	3.22199e-06	0.0538568	8.6376e-08	0.000106479	1.71415e-05	6.02553e-05	0
7.875	3.54637	0.00011871	1.6441e-05	0.0011227	0.00260702	0.000486466	0.000607276	4.67128e-06	2.15544e-06	0.000190297	8.28233e-08	3.5136e-05	2.19316e-05	3.97579e-05	0	0.0844665	10.8445	0.000396524	9.9221	2.51695	1.55276	2.47321	4.47844e-05	7.63572e-05	0.000104355	0.00431453	0	0	5.3975e-13	2.18561	0			7.875	3.22687	0.00226574	9.16062e-05	0.196859	0.121579	0.000421345	0.0183015	0.000140472	3.14387e-06	0.0542379	8.28233e-08	0.000106417	1.71379e-05	6.02572e-05	0
7.91667	3.54648	0.000116775	1.60845e-05	0.00109341	0.00255115	0.000477607	0.00059081	4.54461e-06	2.10088e-06	0.000190462	7.94167e-08	3.51352e-05	2.19316e-05	3.97572e-05	0	0.0844675	10.8445	0.000396134	9.92209	2.51697	1.55277	2.47329	4.47911e-05	7.53427e-05	0.000101657	0.00422139	0	0	5.1755e-13	2.18561	0			7.91667	3.22948	0.00225431	9.00248e-05	0.195277	0.120602	0.000412972	0.0181497	0.000139305	3.06766e-06	0.054597	7.94168e-08	0.000106355	1.71344e-05	6.02591e-05	0
7.95833	3.54658	0.000114872	1.57357e-05	0.00106487	0.00249647	0.000468909	0.00057479	4.42139e-06	2.04772e-06	0.000190633	7.61503e-08	3.51343e-05	2.19316e-05	3.97564e-05	0	0.0844685	10.8444	0.000395773	9.92208	2.51699	1.55278	2.47336	4.47961e-05	7.43417e-05	9.90285e-05	0.00413032	0	0	4.96263e-13	2.18561	0			7.95833	3.23207	0.00224294	8.84705e-05	0.193707	0.119632	0.000404764	0.0179993	0.000138149	2.99331e-06	0.0549345	7.61504e-08	0.000106294	1.71309e-05	6.02609e-05	0
8	3.54669	0.000112999	1.53945e-05	0.00103709	0.00244296	0.000460369	0.000559205	4.3015e-06	1.99593e-06	0.000190811	7.30182e-08	3.51335e-05	2.19317e-05	3.97557e-05	0	0.0844695	10.8444	0.000395441	9.92206	2.51701	1.5528	2.47344	4.47996e-05	7.33539e-05	9.64676e-05	0.00404127	0	0	4.75851e-13	2.18561	0			8	3.23463	0.00223164	8.69429e-05	0.19215	0.11867	0.00039672	0.0178502	0.000137003	2.92078e-06	0.0552512	7.30183e-08	0.000106234	1.71274e-05	6.02627e-05	0
																																			3.23718	0.00222039	8.54415e-05	0.190605	0.117715	0.000388834	0.0177025	0.000135867	2.85002e-06	0.055548	7.0015e-08	0.000106174	1.71239e-05	6.02645e-05	0
																																			3.23971	0.00220919	8.3966e-05	0.189072	0.116769	0.000381105	0.017556	0.000134741	2.78099e-06	0.0558257	6.71353e-08	0.000106115	1.71204e-05	6.02663e-05	0
																																			3.24221	0.00219806	8.25157e-05	0.187552	0.115829	0.00037353	0.0174108	0.000133625	2.71364e-06	0.0560851	6.4374e-08	0.000106057	1.7117e-05	6.02681e-05	0
																																			3.24469	0.00218699	8.10904e-05	0.186044	0.114898	0.000366104	0.0172669	0.000132519	2.64793e-06	0.0563272	6.17263e-08	0.000105999	1.71136e-05	6.02698e-05	0
																																			3.24716	0.00217597	7.96896e-05	0.184548	0.113974	0.000358826	0.0171243	0.000131423	2.58382e-06	0.0565529	5.91875e-08	0.000105941	1.71103e-05	6.02716e-05	0
																																			3.2496	0.00216501	7.83128e-05	0.183065	0.113057	0.000351692	0.0169829	0.000130336	2.52128e-06	0.0567632	5.67531e-08	0.000105884	1.71069e-05	6.02733e-05	0
																																			3.25203	0.0021541	7.69597e-05	0.181593	0.112147	0.000344699	0.0168428	0.000129258	2.46026e-06	0.0569588	5.44188e-08	0.000105828	1.71036e-05	6.0275e-05	0
																																			3.25443	0.00214325	7.56298e-05	0.180132	0.111245	0.000337845	0.0167038	0.00012819	2.40072e-06	0.0571408	5.21805e-08	0.000105772	1.71003e-05	6.02767e-05	0
																																			3.25682	0.00213246	7.43228e-05	0.178684	0.11035	0.000331127	0.0165661	0.000127132	2.34263e-06	0.0573101	5.00344e-08	0.000105717	1.70971e-05	6.02783e-05	0
																																			3.25919	0.00212172	7.30383e-05	0.177247	0.109462	0.000324542	0.0164296	0.000126082	2.28595e-06	0.0574674	4.79764e-08	0.000105662	1.70938e-05	6.028e-05	0
																																			3.26154	0.00211104	7.17759e-05	0.175821	0.108582	0.000318088	0.0162942	0.000125042	2.23065e-06	0.0576136	4.60031e-08	0.000105608	1.70906e-05	6.02816e-05	0
																																			3.26387	0.00210041	7.05352e-05	0.174407	0.107708	0.000311762	0.0161601	0.000124011	2.1767e-06	0.0577495	4.4111e-08	0.000105554	1.70874e-05	6.02832e-05	0
																																			3.26618	0.00208984	6.93158e-05	0.173004	0.106841	0.000305561	0.016027	0.000122989	2.12406e-06	0.0578759	4.22967e-08	0.0001055	1.70843e-05	6.02848e-05	0
																																			3.26847	0.00207932	6.81174e-05	0.171613	0.105981	0.000299483	0.0158952	0.000121975	2.07269e-06	0.0579934	4.05571e-08	0.000105448	1.70811e-05	6.02864e-05	0
																																			3.27074	0.00206886	6.69396e-05	0.170232	0.105129	0.000293526	0.0157644	0.00012097	2.02257e-06	0.0581028	3.88889e-08	0.000105395	1.7078e-05	6.02879e-05	0
																																			3.273	0.00205845	6.57821e-05	0.168863	0.104283	0.000287687	0.0156348	0.000119974	1.97367e-06	0.0582045	3.72894e-08	0.000105343	1.70749e-05	6.02895e-05	0
																																			3.27523	0.0020481	6.46445e-05	0.167505	0.103443	0.000281964	0.0155063	0.000118987	1.92596e-06	0.0582994	3.57557e-08	0.000105292	1.70719e-05	6.0291e-05	0
																																			3.27745	0.00203779	6.35264e-05	0.166157	0.102611	0.000276355	0.015379	0.000118008	1.8794e-06	0.0583879	3.42851e-08	0.000105241	1.70688e-05	6.02925e-05	0
																																			3.27965	0.00202754	6.24277e-05	0.164821	0.101785	0.000270857	0.0152527	0.000117037	1.83397e-06	0.0584705	3.28749e-08	0.000105191	1.70658e-05	6.0294e-05	0
																																			3.28184	0.00201735	6.13478e-05	0.163495	0.100966	0.000265467	0.0151274	0.000116075	1.78965e-06	0.0585476	3.15228e-08	0.000105141	1.70628e-05	6.02955e-05	0
																																			3.284	0.0020072	6.02865e-05	0.162179	0.100153	0.000260185	0.0150033	0.00011512	1.74639e-06	0.0586199	3.02262e-08	0.000105091	1.70599e-05	6.0297e-05	0
																																			3.28615	0.00199711	5.92435e-05	0.160874	0.0993471	0.000255008	0.0148802	0.000114174	1.70419e-06	0.0586876	2.8983e-08	0.000105042	1.70569e-05	6.02984e-05	0
																																			3.28828	0.00198707	5.82185e-05	0.15958	0.0985474	0.000249934	0.0147581	0.000113236	1.66301e-06	0.0587511	2.77909e-08	0.000104994	1.7054e-05	6.02999e-05	0
																																			3.2904	0.00197708	5.72111e-05	0.158296	0.0977541	0.00024496	0.0146371	0.000112306	1.62283e-06	0.0588109	2.66479e-08	0.000104946	1.70511e-05	6.03013e-05	0
[truncated: 16 more columns]

## Sheet: Additional figure 1
Data used to generate Additional figure 1 and values in Additional Table 1
Time measured in days; pH in pH units; absorbed metabolites in g; HCO3 balance in M; all other values in g/L
Alpha parameter set																																		Beta parameter set
Time	Bacteriodes	NoButyStarchDeg	NoButyFibreDeg	LactateProducers	ButyrateProducers1	ButyrateProducers2	PropionateProducers	ButyrateProducers3	Acetogens	Methanogens	SRB	Protein	NSP	RS	Sugars	H2	CO2	CH4	H2O	Acetate	Propionate	Succinate	Lactate	Formate	Ethanol	Butyrate	Sulphate	H2S	Bicarbonate	other	Mucin			Time	Bacteriodes	NoButyStarchDeg	NoButyFibreDeg	LactateProducers	ButyrateProducers1	ButyrateProducers2	PropionateProducers	ButyrateProducers3	Acetogens	Methanogens	SRB	Protein	NSP	RS	Sugars
0	0.03995	0.000255	0.000255	0.04675	0.0289	0.00255	0.03315	0.000255	8.5e-05	0.00023205	0.00023205	1	1.8	5.6	0	0	10	0	10	1.9456	0.6656	0	0	0	0	0.4398	0	0	0	0	0			0	0.03995	0.000255	0.000255	0.04675	0.0289	0.00255	0.03315	0.000255	8.5e-05	0.00023205	0.00023205	1	1.8	5.6	0
0.0416667	0.0983059	0.0003993	0.000324744	0.0582616	0.0393206	0.00354968	0.0408536	0.00031426	0.000105324	0.000228321	0.000222506	0.830468	1.75511	5.45386	0	0.00168112	10.0277	6.91714e-05	10	1.92629	0.678102	0.0418803	0.0012874	0.00235626	0.00123495	0.438498	0	0	1.45117e-09	0.0621293	0			0.0416667	0.0671654	0.000404466	0.000347433	0.0716894	0.0443144	0.00333582	0.0392032	0.000301561	0.000101228	0.000235188	0.000222506	0.965038	1.7447	5.42723	0
0.0833333	0.241798	0.000625052	0.000413728	0.0726103	0.0534985	0.00494233	0.0502384	0.000386452	0.000132451	0.000227422	0.000213354	0.421082	1.68452	5.1938	0	0.00547145	10.0823	0.000165074	10.0011	1.97399	0.731971	0.143002	0.00132499	0.00514208	0.00272372	0.443346	0	0	1.39149e-09	0.212334	0			0.0833333	0.11292	0.000641527	0.000473377	0.109932	0.0679499	0.00436384	0.0464905	0.00035761	0.000122547	0.000243725	0.000213354	0.907924	1.66224	5.16935	0
0.125	0.548958	0.000976862	0.000528128	0.0905087	0.0727885	0.00688877	0.0617744	0.000475193	0.000168391	0.000227056	0.000204579	0.000140347	1.5223	4.49497	0	0.0131831	10.1842	0.000255692	10.0035	2.14211	0.860135	0.355419	0.00136838	0.00897416	0.00453365	0.456332	0	0	1.33426e-09	0.366787	0			0.125	0.189843	0.0010175	0.000644989	0.168574	0.10419	0.00570874	0.055246	0.00042495	0.000149577	0.000253272	0.000204579	0.81351	1.53611	4.77542	0
0.166667	1.15621	0.00151407	0.000681006	0.112922	0.0990327	0.00965489	0.0759523	0.000584256	0.000215412	0.000227253	0.000196164	8.96872e-05	1.12272	2.80243	0	0.0279873	10.3696	0.000337602	10.0075	2.52455	1.12081	0.770524	0.00143908	0.0142657	0.00676363	0.48037	0	0	1.27938e-09	0.3667	0			0.166667	0.319159	0.00161374	0.000878833	0.258493	0.159758	0.00746824	0.0657203	0.000505507	0.000183281	0.000263203	0.000196165	0.65636	1.34017	4.16516	0
0.208333	2.32253	0.0022158	0.000922522	0.14073	0.133632	0.0138295	0.0929636	0.000715114	0.000274708	0.000228259	0.000188096	1.58171e-05	2.28931e-05	4.4033e-05	0	0.0566093	10.7141	0.000412012	10.0139	3.32145	1.63805	1.58364	0.000327485	0.0217289	0.00956581	0.519379	0	0	1.22676e-09	0.366625	0			0.208333	0.536532	0.00255933	0.00119745	0.39637	0.244957	0.00977007	0.0782198	0.000601639	0.000225029	0.000273713	0.000188096	0.393889	1.03254	3.21032	0
0.25	2.32556	0.00218457	0.000903367	0.137205	0.130959	0.013597	0.0905478	0.00069653	0.000268265	0.00022967	0.00018036	1.57583e-05	2.26512e-05	4.37576e-05	0	0.0566722	10.7109	0.000482361	10.011	3.25704	1.61583	1.58667	3.95864e-05	0.0205504	0.00938535	0.502275	0	0	1.1763e-09	0.366528	0			0.25	0.90352	0.0040594	0.0016313	0.60778	0.375591	0.0127802	0.0931175	0.000716214	0.000276581	0.000285299	0.00018036	0.00028533	0.537307	1.68041	0
0.291667	2.32861	0.00215378	0.000884623	0.133768	0.12834	0.0133685	0.088178	0.000678301	0.000261969	0.000231072	0.000172942	1.57474e-05	2.26804e-05	4.37516e-05	0	0.0567345	10.7078	0.000550056	10.0081	3.19525	1.59441	1.58967	3.96458e-05	0.0194045	0.00920704	0.485791	0	0	1.12792e-09	0.366435	0			0.291667	1.29487	0.00545256	0.00197284	0.796984	0.492501	0.0150539	0.108209	0.00083227	0.000312982	0.000298369	0.000172942	6.26164e-05	2.10588e-05	6.66924e-05	0
0.333333	2.33168	0.00212343	0.000866283	0.130418	0.125774	0.0131441	0.0858707	0.000660552	0.000255815	0.000232462	0.000165828	1.57362e-05	2.27082e-05	4.37441e-05	0	0.0567966	10.7048	0.000615174	10.0054	3.13603	1.57387	1.59266	3.97036e-05	0.0182906	0.00903095	0.469903	0	0	1.08153e-09	0.366346	0			0.333333	1.29819	0.00544574	0.00194588	0.79374	0.490495	0.0148002	0.120559	0.000927209	0.0003062	0.000312293	0.000165829	6.25243e-05	2.10574e-05	6.67197e-05	0
0.375	2.33477	0.0020935	0.000848336	0.127153	0.12326	0.0129235	0.083624	0.00064327	0.000249801	0.000233838	0.000159008	1.57246e-05	2.27345e-05	4.3735e-05	0	0.0568583	10.7019	0.000677785	10.0028	3.07928	1.55419	1.59562	3.97599e-05	0.017208	0.00885712	0.454591	0	0	1.03705e-09	0.36626	0			0.375	1.30153	0.00543897	0.00191928	0.790514	0.4885	0.0145508	0.133447	0.00102627	0.000299566	0.000326867	0.000159008	6.22931e-05	2.09255e-05	6.63807e-05	0
0.416667	2.33787	0.00206398	0.000830774	0.12397	0.120797	0.0127069	0.0814364	0.000626442	0.000243922	0.000235197	0.000152468	1.57128e-05	2.27595e-05	4.37244e-05	0	0.0569198	10.6991	0.000737951	10.0002	3.0249	1.53533	1.59856	3.98147e-05	0.0161563	0.00868555	0.43983	0	0	9.94393e-10	0.366178	0			0.416667	1.30448	0.00543078	0.00189267	0.787103	0.486391	0.0143031	0.131294	0.00100971	0.000293035	0.000342121	0.000152468	6.21652e-05	2.08845e-05	6.62979e-05	0
0.458333	2.34098	0.00203488	0.000813587	0.120868	0.118383	0.0124939	0.0793063	0.000610056	0.000238175	0.000236538	0.000146197	1.57007e-05	2.27831e-05	4.37126e-05	0	0.0569808	10.6963	0.000795727	9.99776	2.97278	1.51726	1.60148	3.98682e-05	0.015135	0.00851627	0.4256	0	0	9.53494e-10	0.366099	0			0.458333	1.3075	0.00542283	0.00186648	0.783736	0.484308	0.01406	0.129189	0.000993518	0.000286651	0.000358087	0.000146197	6.21015e-05	2.08992e-05	6.63717e-05	0
0.5	2.34409	0.00200618	0.000796766	0.117843	0.116019	0.0122847	0.077232	0.0005941	0.000232557	0.000237858	0.000140184	1.56885e-05	2.28055e-05	4.36996e-05	0	0.0570415	10.6937	0.000851159	9.9954	2.92284	1.49993	1.60437	3.99203e-05	0.0141437	0.0083493	0.411881	0	0	9.14276e-10	0.366024	0			0.5	1.31058	0.00541511	0.00184069	0.78041	0.482252	0.0138213	0.127142	0.00097777	0.000280412	0.000374795	0.000140184	6.20349e-05	2.09127e-05	6.64415e-05	0
0.541667	2.34721	0.00197787	0.000780303	0.114894	0.113701	0.012079	0.0752122	0.000578562	0.000227062	0.000239151	0.000134418	1.5676e-05	2.28268e-05	4.36854e-05	0	0.0571016	10.6911	0.000904283	9.99311	2.87499	1.48333	1.60724	3.99713e-05	0.0131821	0.00818466	0.398652	0	0	8.76672e-10	0.365951	0			0.541667	1.31371	0.0054076	0.0018153	0.777124	0.480219	0.0135868	0.125152	0.000962456	0.000274312	0.000392282	0.000134418	6.19655e-05	2.0925e-05	6.65076e-05	0
0.583333	2.35033	0.00194995	0.000764188	0.11202	0.111431	0.0118769	0.0732452	0.000563432	0.000221689	0.000240415	0.000128889	1.56634e-05	2.28469e-05	4.36702e-05	0	0.0571614	10.6886	0.000955125	9.99091	2.82913	1.46742	1.61007	4.00211e-05	0.0122502	0.00802235	0.385895	0	0	8.40614e-10	0.365882	0			0.583333	1.3169	0.0054003	0.00179029	0.773876	0.47821	0.0133567	0.123216	0.000947562	0.000268349	0.000410582	0.000128889	6.18934e-05	2.0936e-05	6.657e-05	0
0.625	2.35345	0.00192242	0.000748414	0.109217	0.109205	0.0116783	0.0713298	0.000548697	0.000216434	0.000241646	0.000123588	1.56506e-05	2.28659e-05	4.3654e-05	0	0.0572206	10.6862	0.0010037	9.98879	2.78519	1.45217	1.61289	4.00699e-05	0.0113479	0.00786238	0.373591	0	0	8.06039e-10	0.365815	0			0.625	1.32014	0.00539318	0.00176566	0.770663	0.476224	0.0131306	0.121333	0.000933075	0.000262518	0.000429733	0.000123588	6.18188e-05	2.09459e-05	6.6629e-05	0
0.666667	2.35656	0.00189526	0.000732973	0.106485	0.107024	0.011483	0.0694644	0.000534349	0.000211293	0.000242837	0.000118505	1.56378e-05	2.28838e-05	4.3637e-05	0	0.0572793	10.6838	0.00105001	9.98674	2.74308	1.43756	1.61567	4.01177e-05	0.0104752	0.00770476	0.361724	0	0	7.72887e-10	0.365752	0			0.666667	1.32343	0.00538624	0.0017414	0.767485	0.474258	0.0129085	0.119501	0.000918982	0.000256818	0.000449775	0.000118505	6.17418e-05	2.09547e-05	6.66846e-05	0
0.708333	2.35966	0.00186847	0.000717857	0.103821	0.104887	0.0112911	0.0676479	0.000520375	0.000206262	0.000243983	0.000113631	1.56248e-05	2.29008e-05	4.36191e-05	0	0.0573374	10.6816	0.00109405	9.98476	2.70274	1.42355	1.61842	4.01646e-05	0.00963252	0.0075495	0.350277	0	0	7.41098e-10	0.36569	0			0.708333	1.32677	0.00537947	0.0017175	0.764339	0.472313	0.0126905	0.117719	0.000905271	0.000251244	0.000470747	0.000113631	6.16626e-05	2.09625e-05	6.67371e-05	0
0.75	2.36275	0.00184204	0.000703058	0.101224	0.102793	0.0111024	0.0658788	0.000506766	0.000201339	0.000245078	0.000108957	1.56117e-05	2.29168e-05	4.36005e-05	0	0.0573949	10.6793	0.00113579	9.98286	2.66408	1.41013	1.62115	4.02106e-05	0.00882021	0.00739659	0.339233	0	0	7.10616e-10	0.365632	0			0.75	1.33015	0.00537286	0.00169395	0.761225	0.470387	0.0124762	0.115986	0.000891931	0.000245793	0.000492692	0.000108957	6.15813e-05	2.09693e-05	6.67865e-05	0
0.791667	2.36584	0.00181597	0.00068857	0.0986919	0.10074	0.0109168	0.0641559	0.000493514	0.000196519	0.000246113	0.000104476	1.55986e-05	2.29319e-05	4.35812e-05	0	0.0574519	10.6772	0.00117519	9.98101	2.62705	1.39728	1.62384	4.02559e-05	0.00803893	0.00724603	0.328578	0	0	6.81389e-10	0.365575	0			0.791667	1.33358	0.0053664	0.00167075	0.75814	0.468479	0.0122657	0.114298	0.000878949	0.000240463	0.000515655	0.000104476	6.1498e-05	2.09751e-05	6.6833e-05	0
0.833333	2.3689	0.00179026	0.000674385	0.0962231	0.0987275	0.0107345	0.0624781	0.000480607	0.0001918	0.000247079	0.000100178	1.55855e-05	2.29462e-05	4.35613e-05	0	0.0575082	10.6751	0.00121217	9.97923	2.59156	1.38496	1.62651	4.03004e-05	0.00728955	0.00709784	0.318296	0	0	6.53363e-10	0.365521	0			0.833333	1.33704	0.00536008	0.00164788	0.755083	0.466588	0.012059	0.112656	0.000866315	0.00023525	0.000539682	0.000100179	6.14129e-05	2.09799e-05	6.68766e-05	0
0.875	2.37196	0.00176489	0.000660496	0.0938159	0.0967555	0.0105552	0.060844	0.000468037	0.000187178	0.000247966	9.60581e-05	1.55723e-05	2.29596e-05	4.35409e-05	0	0.0575638	10.673	0.00124666	9.97751	2.55756	1.37315	1.62914	4.03442e-05	0.00657322	0.00695199	0.308374	0	0	6.2649e-10	0.36547	0			0.875	1.34055	0.00535388	0.00162535	0.752053	0.464714	0.0118558	0.111058	0.000854018	0.000230152	0.00056482	9.60582e-05	6.13261e-05	2.09839e-05	6.69176e-05	0
0.916667	2.37499	0.00173987	0.000646897	0.0914689	0.0948225	0.0103789	0.0592525	0.000455795	0.000182648	0.000248762	9.21072e-05	1.55591e-05	2.29722e-05	4.352e-05	0	0.0576188	10.671	0.00127853	9.97585	2.52498	1.36184	1.63174	4.03873e-05	0.00589138	0.00680848	0.298797	0	0	6.00722e-10	0.36542	0			0.916667	1.34409	0.00534782	0.00160314	0.749049	0.462856	0.0116561	0.109502	0.000842047	0.000225166	0.00059112	9.21073e-05	6.12376e-05	2.09871e-05	6.6956e-05	0
0.958333	2.378	0.00171518	0.000633582	0.0891804	0.092928	0.0102055	0.0577026	0.000443872	0.000178209	0.000249454	8.83188e-05	1.55459e-05	2.29841e-05	4.34986e-05	0	0.0576732	10.6691	0.00130766	9.97424	2.49378	1.351	1.63431	4.04301e-05	0.00524581	0.00666731	0.289553	0	0	5.76014e-10	0.365372	0			0.958333	1.34767	0.00534186	0.00158125	0.746069	0.461013	0.01146	0.107988	0.000830392	0.000220288	0.000618633	8.83189e-05	6.11477e-05	2.09894e-05	6.69919e-05	0
1	2.381	0.00169083	0.000620543	0.0869491	0.091071	0.0100351	0.0561931	0.00043226	0.000173856	0.000250026	8.46863e-05	1.55328e-05	2.29953e-05	4.34768e-05	0	0.0577268	10.6672	0.00133386	9.97269	2.46388	1.34062	1.63684	4.0472e-05	0.00463866	0.00652846	0.280629	0	0	5.52323e-10	0.365327	0			1	1.35129	0.00533601	0.00155967	0.743113	0.459184	0.0112672	0.106513	0.000819044	0.000215517	0.000647412	8.46863e-05	6.10563e-05	2.0991e-05	6.70254e-05	0
1.04167	2.38397	0.0016668	0.000607776	0.0847734	0.0892508	0.00986748	0.054723	0.000420951	0.000169585	0.000250463	8.12031e-05	1.55196e-05	2.30057e-05	4.34547e-05	0	0.0577797	10.6653	0.00135693	9.97118	2.43523	1.33067	1.63935	4.05137e-05	0.00407239	0.00639193	0.272014	0	0	5.29606e-10	0.365283	0			1.04167	1.35493	0.00533027	0.00153839	0.740178	0.457369	0.0110777	0.105077	0.000807993	0.00021085	0.000677515	8.12032e-05	6.09637e-05	2.09918e-05	6.70567e-05	0
1.08333	2.38691	0.0016431	0.000595273	0.082652	0.0874667	0.00970268	0.0532911	0.000409937	0.000165393	0.000250745	7.78632e-05	1.55065e-05	2.30156e-05	4.34322e-05	0	0.0578318	10.6635	0.00137666	9.96972	2.40779	1.32114	1.64182	4.05549e-05	0.00354977	0.0062577	0.263695	0	0	5.07823e-10	0.365241	0			1.08333	1.3586	0.00532461	0.00151742	0.737265	0.455568	0.0108915	0.103678	0.00079723	0.000206284	0.000708997	7.78633e-05	6.08698e-05	2.09919e-05	6.70858e-05	0
1.125	2.38984	0.00161972	0.000583029	0.0805835	0.0857179	0.00954062	0.0518966	0.00039921	0.000161278	0.000250857	7.46607e-05	1.54935e-05	2.30248e-05	4.34095e-05	0	0.0578833	10.6617	0.00139281	9.96831	2.38151	1.312	1.64425	4.05956e-05	0.0030737	0.00612576	0.255661	0	0	4.86936e-10	0.365201	0			1.125	1.36231	0.00531904	0.00149674	0.734372	0.453778	0.0107085	0.102316	0.000786746	0.000201817	0.000741918	7.46607e-05	6.07749e-05	2.09914e-05	6.71129e-05	0
1.16667	2.39273	0.00159665	0.000571039	0.0785666	0.0840037	0.00938127	0.0505385	0.000388763	0.000157237	0.000250782	7.15899e-05	1.54805e-05	2.30334e-05	4.33866e-05	0	0.0579339	10.6599	0.00140516	9.96693	2.35632	1.30326	1.64665	4.0636e-05	0.00264693	0.00599609	0.247903	0	0	4.66908e-10	0.365162	0			1.16667	1.36604	0.00531355	0.00147635	0.731498	0.452	0.0105286	0.100989	0.000776532	0.000197446	0.000776338	7.15899e-05	6.06789e-05	2.09902e-05	6.7138e-05	0
1.20833	2.3956	0.0015739	0.000559297	0.0765999	0.0823234	0.00922455	0.0492157	0.000378587	0.000153268	0.000250509	6.86454e-05	1.54676e-05	2.30414e-05	4.33635e-05	0	0.0579838	10.6581	0.00141353	9.9656	2.3322	1.29487	1.64902	4.06761e-05	0.00227169	0.00586868	0.240408	0	0	4.47704e-10	0.365125	0			1.20833	1.3698	0.00530814	0.00145624	0.728642	0.450234	0.0103518	0.0996953	0.00076658	0.00019317	0.000812319	6.86454e-05	6.05819e-05	2.09883e-05	6.71612e-05	0
1.25	2.39844	0.00155145	0.000547798	0.0746822	0.0806763	0.00907044	0.0479274	0.000368677	0.000149371	0.000250033	6.5822e-05	1.54548e-05	2.30489e-05	4.33403e-05	0	0.0580328	10.6564	0.00141785	9.9643	2.3091	1.28685	1.65136	4.07159e-05	0.00194907	0.00574352	0.233169	0	0	4.2929e-10	0.36509	0			1.25	1.37358	0.00530279	0.00143641	0.725804	0.448479	0.010178	0.0984352	0.000756882	0.000188985	0.000849924	6.5822e-05	6.04841e-05	2.09859e-05	6.71825e-05	0
1.29167	2.40125	0.0015293	0.000536536	0.0728123	0.0790618	0.00891889	0.0466726	0.000359025	0.000145547	0.000249358	6.31147e-05	1.5442e-05	2.3056e-05	4.33169e-05	0	0.0580811	10.6547	0.00141816	9.96304	2.28697	1.27916	1.65366	4.07554e-05	0.00167853	0.00562057	0.226175	0	0	4.11633e-10	0.365056	0			1.29167	1.37738	0.0052975	0.00141686	0.722983	0.446734	0.0100071	0.097207	0.000747431	0.00018489	0.000889214	6.31147e-05	6.03855e-05	2.0983e-05	6.72022e-05	0
1.33333	2.40404	0.00150745	0.000525506	0.070989	0.0774792	0.00876984	0.0454506	0.000349624	0.000141799	0.000248499	6.05188e-05	1.54294e-05	2.30625e-05	4.32935e-05	0	0.0581286	10.653	0.0014147	9.96181	2.26577	1.27179	1.65593	4.07948e-05	0.00145748	0.00549983	0.219417	0	0	3.94703e-10	0.365023	0			1.33333	1.38121	0.00529228	0.00139757	0.720178	0.444999	0.00983913	0.0960099	0.000738218	0.000180881	0.00093025	6.05188e-05	6.02861e-05	2.09795e-05	6.72202e-05	0
1.375	2.40679	0.00148589	0.000514704	0.0692111	0.0759278	0.00862326	0.0442603	0.000340468	0.000138129	0.000247479	5.80296e-05	1.54168e-05	2.30685e-05	4.327e-05	0	0.0581752	10.6513	0.00140783	9.96062	2.24546	1.26473	1.65817	4.08338e-05	0.00128132	0.00538127	0.212886	0	0	3.78468e-10	0.364992	0			1.375	1.38506	0.0052871	0.00137855	0.717388	0.443273	0.00967399	0.0948428	0.000729236	0.000176958	0.00097309	5.80297e-05	6.01861e-05	2.09755e-05	6.72366e-05	0
1.41667	2.40951	0.00146463	0.000504124	0.0674775	0.0744072	0.00847911	0.0431011	0.000331551	0.00013454	0.000246327	5.56428e-05	1.54044e-05	2.30742e-05	4.32465e-05	0	0.0582211	10.6496	0.00139808	9.95946	2.22602	1.25798	1.66037	4.0873e-05	0.00114392	0.00526487	0.206575	0	0	3.62902e-10	0.364962	0			1.41667	1.38892	0.00528197	0.00135979	0.714613	0.441556	0.00951164	0.0937049	0.000720478	0.000173117	0.00101779	5.56429e-05	6.00855e-05	2.0971e-05	6.72515e-05	0
1.45833	2.4122	0.00144365	0.000493762	0.065787	0.0729165	0.00833734	0.0419721	0.000322866	0.000131034	0.000245071	5.33542e-05	1.53921e-05	2.30794e-05	4.32229e-05	0	0.0582662	10.648	0.00138599	9.95834	2.20739	1.2515	1.66254	4.09118e-05	0.00103843	0.00515061	0.200475	0	0	3.47976e-10	0.364933	0			1.45833	1.39281	0.00527689	0.00134129	0.711852	0.439848	0.00935201	0.0925952	0.000711938	0.000169355	0.00106438	5.33543e-05	5.99844e-05	2.0966e-05	6.7265e-05	0
1.5	2.41485	0.00142296	0.000483613	0.0641387	0.0714554	0.00819791	0.0408725	0.000314408	0.000127612	0.000243739	5.11598e-05	1.53799e-05	2.30842e-05	4.31994e-05	0	0.0583106	10.6464	0.00137211	9.95725	2.18955	1.2453	1.66467	4.09506e-05	0.000958143	0.00503847	0.194578	0	0	3.33663e-10	0.364906	0			1.5	1.39671	0.00527184	0.00132303	0.709104	0.438148	0.00919507	0.0915129	0.000703609	0.000165671	0.0011129	5.11598e-05	5.98828e-05	2.09607e-05	6.72771e-05	0
1.54167	2.41748	0.00140254	0.000473672	0.0625314	0.0700231	0.00806078	0.0398015	0.000306169	0.000124275	0.000242351	4.90556e-05	1.53678e-05	2.30886e-05	4.31759e-05	0	0.0583542	10.6448	0.00135692	9.95619	2.17247	1.23937	1.66677	4.09893e-05	0.000897048	0.00492843	0.188876	0	0	3.1994e-10	0.364879	0			1.54167	1.40063	0.00526683	0.00130502	0.706368	0.436456	0.00904076	0.0904572	0.000695483	0.00016206	0.00116334	4.90556e-05	5.97808e-05	2.09548e-05	6.72879e-05	0
1.58333	2.42007	0.00138241	0.000463936	0.0609642	0.0686191	0.00792592	0.0387585	0.000298146	0.000121022	0.000240925	4.70379e-05	1.53558e-05	2.30927e-05	4.31525e-05	0	0.0583971	10.6433	0.00134081	9.95516	2.15611	1.23368	1.66884	4.10279e-05	0.000850184	0.00482045	0.183364	0	0	3.06781e-10	0.364854	0			1.58333	1.40456	0.00526185	0.00128726	0.703646	0.434772	0.00888904	0.0894272	0.000687556	0.000158519	0.00121562	4.70379e-05	5.96784e-05	2.09486e-05	6.72974e-05	0
1.625	2.42262	0.00136254	0.0004544	0.059436	0.0672428	0.00779328	0.0377426	0.000290331	0.000117852	0.000239474	4.51032e-05	1.5344e-05	2.30965e-05	4.31292e-05	0	0.0584394	10.6417	0.0013241	9.95416	2.14045	1.22824	1.67087	4.10666e-05	0.000813668	0.00471453	0.178033	0	0	2.94163e-10	0.36483	0			1.625	1.40851	0.0052569	0.00126973	0.700934	0.433095	0.00873985	0.0884221	0.00067982	0.000155043	0.00126957	4.51032e-05	5.95758e-05	2.0942e-05	6.73057e-05	0
1.66667	2.42515	0.00134295	0.00044506	0.0579458	0.0658938	0.00766283	0.0367532	0.00028272	0.000114764	0.000238005	4.32481e-05	1.53323e-05	2.30999e-05	4.3106e-05	0	0.058481	10.6403	0.00130701	9.9532	2.12545	1.22302	1.67288	4.11052e-05	0.000784575	0.00461062	0.172878	0	0	2.82064e-10	0.364807	0			1.66667	1.41248	0.00525197	0.00125244	0.698235	0.431425	0.00859315	0.0874413	0.00067227	0.000151623	0.00132474	4.32481e-05	5.94728e-05	2.09351e-05	6.73129e-05	0
1.70833	2.42764	0.00132361	0.000435911	0.0564928	0.0645714	0.00753454	0.0357896	0.000275308	0.000111755	0.000236525	4.14693e-05	1.53208e-05	2.31031e-05	4.30829e-05	0	0.0585219	10.6388	0.00128971	9.95227	2.11108	1.21803	1.67485	4.11438e-05	0.000760771	0.00450872	0.167891	0	0	2.70462e-10	0.364784	0			1.70833	1.41645	0.00524707	0.00123539	0.695546	0.429762	0.0084489	0.0864838	0.0006649	0.000148241	0.00138005	4.14693e-05	5.93696e-05	2.09278e-05	6.73191e-05	0
1.75	2.43009	0.00130455	0.00042695	0.055076	0.0632752	0.00740835	0.034851	0.000268088	0.000108824	0.000235039	3.97637e-05	1.53094e-05	2.31059e-05	4.30599e-05	0	0.0585622	10.6374	0.00127234	9.95136	2.09733	1.21325	1.67678	4.11825e-05	0.000740729	0.00440878	0.163068	0	0	2.59338e-10	0.364763	0			1.75	1.42044	0.00524218	0.00121856	0.692867	0.428105	0.00830706	0.0855491	0.000657706	0.000144857	0.00143251	3.97637e-05	5.92663e-05	2.09202e-05	6.73242e-05	0
1.79167	2.43251	0.00128574	0.000418173	0.0536945	0.0620046	0.00728425	0.033937	0.000261057	0.00010597	0.00023355	3.81282e-05	1.52981e-05	2.31085e-05	4.30371e-05	0	0.0586018	10.6361	0.00125496	9.95049	2.08416	1.20867	1.67869	4.12212e-05	0.000723371	0.0043108	0.158401	0	0	2.48671e-10	0.364742	0			1.79167	1.42444	0.0052373	0.00120195	0.690199	0.426454	0.00816757	0.0846364	0.00065068	0.000141403	0.00147574	3.81282e-05	5.91628e-05	2.09123e-05	6.73284e-05	0
1.83333	2.4349	0.00126719	0.000409576	0.0523474	0.0607591	0.00716219	0.0330468	0.000254209	0.00010319	0.00023206	3.656e-05	1.5287e-05	2.31108e-05	4.30145e-05	0	0.0586408	10.6348	0.00123764	9.94964	2.07155	1.20429	1.68056	4.126e-05	0.000707946	0.00421473	0.153885	0	0	2.38444e-10	0.364723	0			1.83333	1.42844	0.00523244	0.00118557	0.68754	0.424809	0.00803041	0.0837451	0.000643819	0.000137928	0.00151091	3.656e-05	5.90592e-05	2.0904e-05	6.73316e-05	0
1.875	2.43725	0.00124889	0.000401155	0.0510339	0.0595383	0.00704215	0.0321798	0.00024754	0.000100482	0.00023057	3.50562e-05	1.5276e-05	2.31129e-05	4.2992e-05	0	0.0586791	10.6335	0.00122044	9.94882	2.05948	1.20009	1.6824	4.12988e-05	0.00069393	0.00412056	0.149515	0	0	2.28636e-10	0.364704	0			1.875	1.43246	0.00522758	0.00116941	0.68489	0.42317	0.00789552	0.0828745	0.000637117	0.000134522	0.00154494	3.50563e-05	5.89556e-05	2.08955e-05	6.73338e-05	0
1.91667	2.43957	0.00123084	0.000392907	0.0497532	0.0583416	0.00692409	0.0313354	0.000241045	9.78456e-05	0.000229081	3.36144e-05	1.52651e-05	2.31148e-05	4.29697e-05	0	0.0587168	10.6322	0.00120336	9.94803	2.04793	1.19608	1.68421	4.13378e-05	0.000680962	0.00402826	0.145286	0	0	2.19232e-10	0.364686	0			1.91667	1.43649	0.00522273	0.00115346	0.682249	0.421537	0.00776287	0.0820239	0.00063057	0.000131195	0.00157918	3.36144e-05	5.88519e-05	2.08867e-05	6.73352e-05	0
1.95833	2.44186	0.00121303	0.000384827	0.0485043	0.0571687	0.00680797	0.0305131	0.000234719	9.52775e-05	0.000227596	3.22318e-05	1.52545e-05	2.31165e-05	4.29476e-05	0	0.0587539	10.631	0.00118644	9.94726	2.03686	1.19223	1.68599	4.13769e-05	0.000668792	0.0039378	0.141193	0	0	2.10215e-10	0.364668	0			1.95833	1.44052	0.00521788	0.00113772	0.679617	0.419908	0.00763242	0.0811928	0.000624172	0.000127947	0.00161371	3.22318e-05	5.87482e-05	2.08776e-05	6.73357e-05	0
2	2.4441	0.00119547	0.000376913	0.0472866	0.0560189	0.00669376	0.0297122	0.000228558	9.27766e-05	0.000226113	3.09061e-05	1.52439e-05	2.31179e-05	4.29257e-05	0	0.0587904	10.6298	0.0011697	9.94652	2.02627	1.18855	1.68774	4.14161e-05	0.000657246	0.00384915	0.13723	0	0	2.01569e-10	0.364652	0			2	1.44456	0.00521304	0.00112219	0.676993	0.418285	0.00750414	0.0803805	0.000617919	0.000124777	0.00164855	3.09061e-05	5.86445e-05	2.08684e-05	6.73355e-05	0
2.04167	2.44632	0.00117815	0.000369162	0.0460993	0.054892	0.00658144	0.0289322	0.000222558	9.03411e-05	0.000224635	2.96349e-05	1.52336e-05	2.31192e-05	4.2904e-05	0	0.0588263	10.6286	0.00115313	9.94579	2.01614	1.18503	1.68945	4.14554e-05	0.000646203	0.0037623	0.133393	0	0	1.93279e-10	0.364636	0			2.04167	1.44861	0.00520819	0.00110687	0.674377	0.416667	0.00737797	0.0795865	0.000611807	0.000121682	0.00168373	2.96349e-05	5.85409e-05	2.08588e-05	6.73345e-05	0
2.08333	2.4485	0.00116107	0.000361569	0.0449416	0.0537873	0.00647097	0.0281725	0.000216714	8.79694e-05	0.000223161	2.8416e-05	1.52233e-05	2.31202e-05	4.28826e-05	0	0.0588615	10.6275	0.00113675	9.9451	2.00644	1.18166	1.69114	4.1495e-05	0.00063558	0.0036772	0.129678	0	0	1.85329e-10	0.36462	0			2.08333	1.45266	0.00520335	0.00109175	0.671769	0.415054	0.0072539	0.0788103	0.000605831	0.000118663	0.00171925	2.84161e-05	5.84374e-05	2.08491e-05	6.73329e-05	0
2.125	2.45065	0.00114423	0.000354131	0.0438127	0.0527046	0.00636233	0.0274327	0.000211023	8.56597e-05	0.000221693	2.72473e-05	1.52132e-05	2.31211e-05	4.28614e-05	0	0.0588961	10.6264	0.00112057	9.94442	1.99715	1.17843	1.6928	4.15346e-05	0.000625315	0.00359384	0.126081	0	0	1.77706e-10	0.364606	0			2.125	1.45672	0.00519849	0.00107683	0.669168	0.413445	0.00713188	0.0780512	0.000599987	0.000115716	0.00175513	2.72473e-05	5.8334e-05	2.08392e-05	6.73306e-05	0
2.16667	2.45276	0.00112761	0.000346846	0.0427121	0.0516434	0.00625547	0.0267122	0.000205481	8.34106e-05	0.000220229	2.61266e-05	1.52033e-05	2.31219e-05	4.28404e-05	0	0.0589302	10.6253	0.00110458	9.94376	1.98826	1.17534	1.69443	4.15745e-05	0.000615365	0.00351219	0.122597	0	0	1.70397e-10	0.364592	0			2.16667	1.46079	0.00519363	0.0010621	0.666575	0.411841	0.00701188	0.0773088	0.000594271	0.00011284	0.00179138	2.61266e-05	5.82308e-05	2.0829e-05	6.73276e-05	0
2.20833	2.45484	0.00111123	0.00033971	0.0416389	0.0506032	0.00615038	0.0260105	0.000200083	8.12205e-05	0.000218772	2.5052e-05	1.51936e-05	2.31225e-05	4.28196e-05	0	0.0589636	10.6243	0.00108879	9.94313	1.97975	1.17239	1.69602	4.16146e-05	0.000605698	0.00343221	0.119222	0	0	1.63389e-10	0.364578	0			2.20833	1.46485	0.00518876	0.00104757	0.663989	0.410241	0.00689386	0.0765826	0.00058868	0.000110034	0.00182802	2.5052e-05	5.81277e-05	2.08187e-05	6.7324e-05	0
2.25	2.45688	0.00109507	0.00033272	0.0405924	0.0495836	0.00604703	0.0253271	0.000194826	7.90878e-05	0.00021732	2.40216e-05	1.51839e-05	2.3123e-05	4.27991e-05	0	0.0589965	10.6233	0.00107321	9.94251	1.97161	1.16956	1.69759	4.16548e-05	0.00059629	0.0033539	0.115952	0	0	1.56669e-10	0.364565	0			2.25	1.46893	0.00518388	0.00103324	0.661409	0.408645	0.00677779	0.075872	0.000583209	0.000107297	0.00186505	2.40216e-05	5.80248e-05	2.08082e-05	6.73199e-05	0
2.29167	2.45889	0.00107913	0.000325873	0.0395721	0.0485843	0.00594538	0.0246616	0.000189707	7.70111e-05	0.000215875	2.30336e-05	1.51745e-05	2.31233e-05	4.27789e-05	0	0.0590287	10.6223	0.00105782	9.94192	1.96382	1.16685	1.69913	4.16952e-05	0.000587122	0.0032772	0.112785	0	0	1.50225e-10	0.364553	0			2.29167	1.473	0.00517899	0.00101909	0.658836	0.407053	0.00666363	0.0751766	0.000577855	0.000104627	0.0019025	2.30336e-05	5.79222e-05	2.07976e-05	6.73152e-05	0
2.33333	2.46087	0.00106341	0.000319166	0.0385773	0.0476048	0.00584541	0.0240135	0.000184721	7.49889e-05	0.000214437	2.20862e-05	1.51651e-05	2.31235e-05	4.27589e-05	0	0.0590604	10.6213	0.00104265	9.94134	1.95637	1.16426	1.70065	4.17359e-05	0.000578181	0.00320211	0.109715	0	0	1.44046e-10	0.364541	0			2.33333	1.47708	0.00517409	0.00100513	0.656269	0.405466	0.00655137	0.0744959	0.000572614	0.000102022	0.00194038	2.20862e-05	5.78197e-05	2.07868e-05	6.73099e-05	0
2.375	2.46282	0.00104791	0.000312597	0.0376074	0.0466448	0.00574709	0.0233823	0.000179866	7.30199e-05	0.000213005	2.11778e-05	1.5156e-05	2.31236e-05	4.27391e-05	0	0.0590915	10.6204	0.00102767	9.94078	1.94924	1.16179	1.70213	4.17767e-05	0.000569452	0.0031286	0.106741	0	0	1.38121e-10	0.364529	0			2.375	1.48116	0.00516917	0.000991347	0.653709	0.403882	0.00644095	0.0738295	0.000567483	9.94805e-05	0.0019787	2.11778e-05	5.77176e-05	2.07758e-05	6.73042e-05	0
2.41667	2.46473	0.00103263	0.000306162	0.0366616	0.0457039	0.0056504	0.0227676	0.000175137	7.11026e-05	0.000211581	2.03068e-05	1.5147e-05	2.31236e-05	4.27197e-05	0	0.0591221	10.6194	0.00101291	9.94024	1.94241	1.15942	1.70359	4.18179e-05	0.000560927	0.00305663	0.103858	0	0	1.3244e-10	0.364518	0			2.41667	1.48524	0.00516423	0.00097775	0.651155	0.402302	0.00633236	0.073177	0.000562459	9.70021e-05	0.00201748	2.03068e-05	5.76156e-05	2.07648e-05	6.72981e-05	0
2.45833	2.46661	0.00101756	0.000299859	0.0357395	0.0447817	0.00555531	0.022169	0.000170533	6.92357e-05	0.000210164	1.94715e-05	1.51381e-05	2.31235e-05	4.27005e-05	0	0.0591521	10.6185	0.000998342	9.93971	1.93589	1.15715	1.70502	4.18591e-05	0.000552596	0.00298618	0.101063	0	0	1.26993e-10	0.364508	0			2.45833	1.48932	0.00515928	0.000964332	0.648607	0.400726	0.00622556	0.0725378	0.000557538	9.45847e-05	0.00205673	1.94715e-05	5.7514e-05	2.07535e-05	6.72914e-05	0
2.5	2.46846	0.0010027	0.000293685	0.0348405	0.0438778	0.00546178	0.021586	0.000166048	6.74179e-05	0.000208755	1.86707e-05	1.51294e-05	2.31232e-05	4.26815e-05	0	0.0591815	10.6177	0.000983983	9.9392	1.92964	1.15498	1.70642	4.19008e-05	0.000544451	0.00291722	0.098354	0	0	1.2177e-10	0.364498	0			2.5	1.49341	0.00515431	0.000951091	0.646065	0.399153	0.00612052	0.0719117	0.000552717	9.22271e-05	0.00209646	1.86707e-05	5.74127e-05	2.07422e-05	6.72844e-05	0
2.54167	2.47027	0.000988044	0.000287637	0.0339639	0.0429919	0.00536981	0.0210183	0.000161681	6.5648e-05	0.000207354	1.79027e-05	1.51208e-05	2.31229e-05	4.26628e-05	0	0.0592104	10.6168	0.000969828	9.93871	1.92367	1.15291	1.7078	4.19426e-05	0.000536485	0.00284974	0.0957273	0	0	1.16761e-10	0.364488	0			2.54167	1.49749	0.00514931	0.000938023	0.643528	0.397584	0.00601722	0.0712983	0.000547993	8.99278e-05	0.00213671	1.79027e-05	5.73116e-05	2.07308e-05	6.72769e-05	0
2.58333	2.47205	0.000973593	0.000281713	0.0331092	0.0421237	0.00527936	0.0204654	0.000157428	6.39246e-05	0.000205961	1.71664e-05	1.51124e-05	2.31226e-05	4.26444e-05	0	0.0592387	10.616	0.000955876	9.93823	1.91795	1.15093	1.70915	4.19846e-05	0.000528691	0.0027837	0.0931802	0	0	1.11959e-10	0.364479	0			2.58333	1.50158	0.0051443	0.000925128	0.640997	0.396019	0.00591562	0.070697	0.000543363	8.76855e-05	0.00217747	1.71664e-05	5.72109e-05	2.07192e-05	6.72691e-05	0
2.625	2.47381	0.000959345	0.000275911	0.0322759	0.0412728	0.0051904	0.019927	0.000153287	6.22466e-05	0.000204577	1.64603e-05	1.51041e-05	2.31221e-05	4.26263e-05	0	0.0592665	10.6152	0.000942126	9.93776	1.91249	1.14903	1.71048	4.2027e-05	0.000521063	0.00271907	0.09071	0	0	1.07354e-10	0.36447	0			2.625	1.50566	0.00513927	0.000912402	0.638472	0.394456	0.00581569	0.0701077	0.000538825	8.54989e-05	0.00221876	1.64603e-05	5.71106e-05	2.07075e-05	6.72609e-05	0
2.66667	2.47553	0.000945296	0.000270227	0.0314635	0.0404388	0.00510292	0.0194027	0.000149253	6.06129e-05	0.000203201	1.57833e-05	1.5096e-05	2.31216e-05	4.26084e-05	0	0.0592938	10.6144	0.000928577	9.93731	1.90726	1.14722	1.71178	4.20695e-05	0.000513597	0.00265584	0.0883142	0	0	1.02939e-10	0.364462	0			2.66667	1.50975	0.00513421	0.000899843	0.635951	0.392897	0.00571742	0.0695298	0.000534375	8.33667e-05	0.00226061	1.57833e-05	5.70106e-05	2.06958e-05	6.72523e-05	0
2.70833	2.47722	0.000931444	0.00026466	0.0306714	0.0396215	0.00501689	0.0188922	0.000145326	5.90221e-05	0.000201833	1.51341e-05	1.5088e-05	2.3121e-05	4.25908e-05	0	0.0593206	10.6136	0.000915229	9.93687	1.90226	1.14548	1.71305	4.21124e-05	0.000506285	0.00259397	0.0859902	0	0	9.87047e-11	0.364454	0			2.70833	1.51383	0.00512913	0.00088745	0.633437	0.391342	0.00562076	0.0689631	0.000530011	8.12876e-05	0.00230302	1.51342e-05	5.6911e-05	2.0684e-05	6.72435e-05	0
2.75	2.47888	0.000917786	0.000259206	0.0298991	0.0388204	0.00493229	0.0183949	0.000141501	5.74733e-05	0.000200475	1.45117e-05	1.50801e-05	2.31203e-05	4.25734e-05	0	0.0593468	10.6129	0.000902081	9.93645	1.89748	1.14383	1.7143	4.21555e-05	0.000499124	0.00253345	0.0837355	0	0	9.4645e-11	0.364446	0			2.75	1.51792	0.00512402	0.000875219	0.630927	0.389789	0.0055257	0.0684073	0.000525731	7.92603e-05	0.00234602	1.45117e-05	5.68117e-05	2.0672e-05	6.72343e-05	0
2.79167	2.48051	0.00090432	0.000253865	0.0291461	0.0380353	0.00484909	0.0179108	0.000137776	5.59654e-05	0.000199125	1.39148e-05	1.50724e-05	2.31196e-05	4.25564e-05	0	0.0593726	10.6122	0.00088913	9.93604	1.89291	1.14224	1.71553	4.21989e-05	0.000492107	0.00247424	0.0815479	0	0	9.07522e-11	0.364438	0			2.79167	1.522	0.00511889	0.00086315	0.628422	0.38824	0.00543221	0.067862	0.000521531	7.72836e-05	0.00238961	1.39148e-05	5.67128e-05	2.066e-05	6.72248e-05	0
2.83333	2.48211	0.000891044	0.000248633	0.028412	0.037266	0.00476727	0.0174393	0.000134149	5.44972e-05	0.000197784	1.33425e-05	1.50648e-05	2.31188e-05	4.25396e-05	0	0.0593978	10.6114	0.000876375	9.93564	1.88854	1.14073	1.71673	4.22425e-05	0.000485232	0.00241632	0.0794252	0	0	8.70195e-11	0.364431	0			2.83333	1.52608	0.00511373	0.000851239	0.625923	0.386694	0.00534026	0.0673268	0.00051741	7.53563e-05	0.00243383	1.33425e-05	5.66143e-05	2.0648e-05	6.72151e-05	0
2.875	2.48368	0.000877954	0.000243508	0.0276962	0.0365119	0.00468681	0.0169801	0.000130617	5.30677e-05	0.000196453	1.27937e-05	1.50574e-05	2.3118e-05	4.2523e-05	0	0.0594226	10.6107	0.000863816	9.93525	1.88436	1.13928	1.71791	4.22865e-05	0.000478493	0.00235968	0.077365	0	0	8.34404e-11	0.364424	0			2.875	1.53015	0.00510855	0.000839485	0.623429	0.385151	0.00524983	0.0668016	0.000513365	7.34772e-05	0.00247868	1.27937e-05	5.65162e-05	2.06358e-05	6.72051e-05	0
2.91667	2.48523	0.000865049	0.000238488	0.0269984	0.035773	0.00460768	0.016533	0.000127178	5.16759e-05	0.000195131	1.22675e-05	1.50501e-05	2.31172e-05	4.25068e-05	0	0.0594469	10.6101	0.00085145	9.93487	1.88036	1.1379	1.71907	4.23307e-05	0.000471886	0.00230428	0.0753655	0	0	8.00085e-11	0.364418	0			2.91667	1.53423	0.00510334	0.000827886	0.620939	0.383611	0.0051609	0.0662859	0.000509393	7.16451e-05	0.00252419	1.22675e-05	5.64186e-05	2.06236e-05	6.71948e-05	0
2.95833	2.48674	0.000852326	0.000233571	0.0263181	0.0350488	0.00452987	0.0160976	0.000123829	5.03209e-05	0.000193818	1.17629e-05	1.50429e-05	2.31163e-05	4.24908e-05	0	0.0594707	10.6094	0.000839276	9.93451	1.87655	1.13658	1.7202	4.23751e-05	0.000465407	0.00225009	0.0734244	0	0	7.67177e-11	0.364411	0			2.95833	1.5383	0.0050981	0.000816439	0.618454	0.382074	0.00507343	0.0657795	0.000505493	6.9859e-05	0.00257037	1.17629e-05	5.63213e-05	2.06114e-05	6.71843e-05	0
3	2.48823	0.000839783	0.000228755	0.0256548	0.0343391	0.00445335	0.0156736	0.000120567	4.90016e-05	0.000192515	1.12791e-05	1.50359e-05	2.31153e-05	4.24751e-05	0	0.059494	10.6088	0.000827292	9.93415	1.8729	1.13531	1.72131	4.24199e-05	0.000459053	0.00219711	0.0715401	0	0	7.35623e-11	0.364405	0			3	1.54237	0.00509283	0.000805143	0.615975	0.38054	0.0049874	0.0652822	0.000501663	6.81176e-05	0.00261723	1.12791e-05	5.62245e-05	2.05991e-05	6.71736e-05	0
3.04167	2.48969	0.000827418	0.000224038	0.0250082	0.0336436	0.00437811	0.0152607	0.000117391	4.77171e-05	0.000191222	1.08152e-05	1.5029e-05	2.31143e-05	4.24596e-05	0	0.0595168	10.6081	0.000815496	9.93381	1.86941	1.13411	1.7224	4.24649e-05	0.000452819	0.0021453	0.0697104	0	0	7.05367e-11	0.364399	0			3.04167	1.54643	0.00508754	0.000793996	0.613499	0.37901	0.0049028	0.0647936	0.0004979	6.64199e-05	0.00266481	1.08152e-05	5.61281e-05	2.05867e-05	6.71627e-05	0
3.08333	2.49112	0.000815228	0.000219417	0.0243777	0.032962	0.00430412	0.0148587	0.000114299	4.64666e-05	0.000189938	1.03704e-05	1.50222e-05	2.31133e-05	4.24444e-05	0	0.0595393	10.6075	0.000803887	9.93347	1.86608	1.13295	1.72347	4.25103e-05	0.000446703	0.00209464	0.0679337	0	0	6.76355e-11	0.364394	0			3.08333	1.5505	0.00508221	0.000782995	0.611029	0.377482	0.0048196	0.0643136	0.000494202	6.47649e-05	0.00271312	1.03704e-05	5.60321e-05	2.05744e-05	6.71516e-05	0
3.125	2.49252	0.000803211	0.000214891	0.0237631	0.0322941	0.00423135	0.0144672	0.000111287	4.52491e-05	0.000188664	9.94384e-06	1.50156e-05	2.31123e-05	4.24294e-05	0	0.0595612	10.6069	0.000792463	9.93315	1.86289	1.13185	1.72452	4.25559e-05	0.0004407	0.00204511	0.0662083	0	0	6.48536e-11	0.364388	0			3.125	1.55455	0.00507686	0.00077214	0.608564	0.375956	0.00473777	0.0638417	0.000490568	6.31514e-05	0.00276217	9.94385e-06	5.59366e-05	2.05619e-05	6.71403e-05	0
3.16667	2.4939	0.000791364	0.000210458	0.0231639	0.0316395	0.0041598	0.014086	0.000108354	4.40637e-05	0.000187399	9.53485e-06	1.5009e-05	2.31113e-05	4.24147e-05	0	0.0595827	10.6063	0.000781222	9.93283	1.85985	1.1308	1.72554	4.26018e-05	0.000434808	0.00199669	0.0645324	0	0	6.21862e-11	0.364383	0			3.16667	1.55861	0.00507147	0.000761428	0.606103	0.374434	0.00465729	0.0633779	0.000486996	6.15785e-05	0.002812	9.53486e-06	5.58415e-05	2.05495e-05	6.71288e-05	0
3.20833	2.49525	0.000779686	0.000206116	0.0225797	0.0309981	0.00408945	0.0137147	0.000105499	4.29096e-05	0.000186145	9.14268e-06	1.50027e-05	2.31102e-05	4.24003e-05	0	0.0596038	10.6058	0.000770161	9.93253	1.85694	1.1298	1.72655	4.26479e-05	0.000429024	0.00194935	0.0629044	0	0	5.96284e-11	0.364378	0			3.20833	1.56266	0.00506606	0.000750857	0.603646	0.372915	0.00457815	0.0629219	0.000483483	6.00452e-05	0.00286261	9.14269e-06	5.57468e-05	2.0537e-05	6.71172e-05	0
3.25	2.49658	0.000768175	0.000201863	0.0220102	0.0303695	0.00402026	0.0133533	0.000102718	4.1786e-05	0.000184901	8.76664e-06	1.49964e-05	2.31091e-05	4.23861e-05	0	0.0596245	10.6052	0.00075928	9.93223	1.85416	1.12884	1.72753	4.26944e-05	0.000423344	0.00190307	0.0613229	0	0	5.71759e-11	0.364374	0			3.25	1.5667	0.00506061	0.000740426	0.601195	0.371399	0.00450031	0.0624733	0.000480028	5.85504e-05	0.00291403	8.76665e-06	5.56527e-05	2.05244e-05	6.71054e-05	0
3.29167	2.49788	0.000756827	0.000197698	0.0214549	0.0297536	0.00395223	0.0130013	0.000100011	4.06921e-05	0.000183666	8.40606e-06	1.49902e-05	2.3108e-05	4.23722e-05	0	0.0596447	10.6047	0.000748575	9.93194	1.85151	1.12792	1.7285	4.27411e-05	0.000417766	0.00185784	0.0597862	0	0	5.48242e-11	0.364369	0			3.29167	1.57075	0.00505513	0.000730132	0.598748	0.369885	0.00442376	0.0620321	0.00047663	5.70933e-05	0.00296628	8.40607e-06	5.55589e-05	2.05119e-05	6.70934e-05	0
3.33333	2.49915	0.000745642	0.000193618	0.0209137	0.0291499	0.00388534	0.0126585	9.73741e-05	3.96271e-05	0.000182442	8.06032e-06	1.49842e-05	2.31069e-05	4.23585e-05	0	0.0596646	10.6041	0.000738046	9.93166	1.84898	1.12705	1.72944	4.27881e-05	0.000412286	0.00181363	0.058293	0	0	5.25693e-11	0.364365	0			3.33333	1.57478	0.00504962	0.000719975	0.596305	0.368374	0.00434848	0.061598	0.000473286	5.56728e-05	0.00301939	8.06033e-06	5.54657e-05	2.04993e-05	6.70814e-05	0
3.375	2.5004	0.000734616	0.000189621	0.0203859	0.0285585	0.00381956	0.0123248	9.48068e-05	3.85902e-05	0.000181228	7.7288e-06	1.49783e-05	2.31057e-05	4.2345e-05	0	0.059684	10.6036	0.000727689	9.93139	1.84656	1.12622	1.73037	4.28354e-05	0.000406903	0.00177041	0.0568419	0	0	5.04071e-11	0.364361	0			3.375	1.57881	0.00504408	0.000709951	0.593867	0.366866	0.00427445	0.0611708	0.000469995	5.42881e-05	0.00307337	7.72881e-06	5.53729e-05	2.04867e-05	6.70691e-05	0
3.41667	2.50163	0.000723748	0.000185707	0.0198715	0.0279788	0.00375487	0.0119998	9.23069e-05	3.75807e-05	0.000180023	7.41091e-06	1.49725e-05	2.31046e-05	4.23318e-05	0	0.059703	10.6031	0.000717503	9.93112	1.84425	1.12542	1.73128	4.2883e-05	0.000401613	0.00172818	0.0554314	0	0	4.83339e-11	0.364357	0			3.41667	1.58284	0.00503851	0.000700061	0.591434	0.365361	0.00420164	0.0607503	0.000466756	5.29384e-05	0.00312824	7.41092e-06	5.52806e-05	2.04741e-05	6.70568e-05	0
3.45833	2.50283	0.000713036	0.000181873	0.01937	0.0274109	0.00369127	0.0116834	8.98728e-05	3.65978e-05	0.000178829	7.1061e-06	1.49668e-05	2.31034e-05	4.23189e-05	0	0.0597217	10.6026	0.000707486	9.93086	1.84205	1.12466	1.73217	4.29309e-05	0.000396415	0.00168691	0.0540604	0	0	4.63459e-11	0.364353	0			3.45833	1.58686	0.0050329	0.000690301	0.589006	0.363859	0.00413004	0.0603363	0.000463566	5.16226e-05	0.00318404	7.10611e-06	5.51887e-05	2.04615e-05	6.70444e-05	0
3.5	2.50401	0.000702478	0.000178118	0.018881	0.0268543	0.00362874	0.0113753	8.75025e-05	3.56409e-05	0.000177645	6.81382e-06	1.49612e-05	2.31023e-05	4.23062e-05	0	0.0597399	10.6021	0.000697635	9.93061	1.83994	1.12394	1.73304	4.2979e-05	0.000391305	0.00164657	0.0527276	0	0	4.44397e-11	0.364349	0			3.5	1.59088	0.00502726	0.000680671	0.586581	0.36236	0.00405963	0.0599286	0.000460426	5.034e-05	0.00324077	6.81383e-06	5.50973e-05	2.04488e-05	6.70318e-05	0
3.54167	2.50517	0.000692071	0.000174439	0.0184044	0.0263089	0.00356724	0.0110752	8.51946e-05	3.47093e-05	0.000176472	6.53357e-06	1.49557e-05	2.31011e-05	4.22937e-05	0	0.0597578	10.6017	0.000687948	9.93037	1.83793	1.12325	1.73389	4.30274e-05	0.000386283	0.00160716	0.0514318	0	0	4.26119e-11	0.364346	0			3.54167	1.59489	0.00502159	0.000671168	0.584162	0.360863	0.00399038	0.059527	0.000457332	4.90898e-05	0.00329848	6.53358e-06	5.50064e-05	2.04362e-05	6.70192e-05	0
3.58333	2.5063	0.000681813	0.000170837	0.0179397	0.0257745	0.00350678	0.0107831	8.29474e-05	3.38024e-05	0.000175308	6.26484e-06	1.49503e-05	2.31e-05	4.22814e-05	0	0.0597753	10.6012	0.000678424	9.93013	1.83601	1.12259	1.73473	4.30761e-05	0.000381344	0.00156865	0.0501717	0	0	4.08592e-11	0.364342	0			3.58333	1.59889	0.00501589	0.000661791	0.581747	0.35937	0.00392229	0.0591313	0.000454284	4.78711e-05	0.00335717	6.26485e-06	5.4916e-05	2.04235e-05	6.70065e-05	0
3.625	2.50741	0.000671703	0.000167308	0.0174867	0.0252509	0.00344733	0.0104986	8.07592e-05	3.29193e-05	0.000174155	6.00717e-06	1.49451e-05	2.30988e-05	4.22694e-05	0	0.0597924	10.6008	0.00066906	9.9299	1.83419	1.12196	1.73555	4.31252e-05	0.000376487	0.00153102	0.0489464	0	0	3.91787e-11	0.364339	0			3.625	1.60289	0.00501015	0.000652539	0.579336	0.357879	0.00385532	0.0587415	0.000451281	4.66831e-05	0.00341688	6.00717e-06	5.4826e-05	2.04109e-05	6.69937e-05	0
3.66667	2.5085	0.000661739	0.000163852	0.0170451	0.0247378	0.00338887	0.0102216	7.86286e-05	3.20596e-05	0.000173011	5.76009e-06	1.49399e-05	2.30976e-05	4.22576e-05	0	0.0598092	10.6003	0.000659854	9.92968	1.83244	1.12136	1.73635	4.31743e-05	0.000371711	0.00149426	0.0477546	0	0	3.75672e-11	0.364336	0			3.66667	1.60688	0.00500438	0.00064341	0.57693	0.356391	0.00378947	0.0583572	0.000448321	4.5525e-05	0.00347763	5.7601e-06	5.47365e-05	2.03982e-05	6.69808e-05	0
3.70833	2.50956	0.000651918	0.000160468	0.0166146	0.024235	0.0033314	0.00995196	7.6554e-05	3.12226e-05	0.000171878	5.52318e-06	1.49349e-05	2.30964e-05	4.2246e-05	0	0.0598257	10.5999	0.000650803	9.92946	1.83078	1.12079	1.73714	4.32238e-05	0.000367013	0.00145834	0.0465954	0	0	3.60221e-11	0.364333	0			3.70833	1.61086	0.00499858	0.000634402	0.574529	0.354906	0.00372471	0.0579784	0.000445402	4.43962e-05	0.00353945	5.52318e-06	5.46475e-05	2.03855e-05	6.69678e-05	0
3.75	2.51061	0.000642239	0.000157152	0.0161949	0.0237423	0.00327488	0.00968936	7.45339e-05	3.04077e-05	0.000170756	5.29601e-06	1.49299e-05	2.30953e-05	4.22346e-05	0	0.0598418	10.5995	0.000641906	9.92925	1.82919	1.12025	1.73791	4.32737e-05	0.000362391	0.00142325	0.0454678	0	0	3.45405e-11	0.36433	0			3.75	1.61484	0.00499274	0.000625513	0.572132	0.353423	0.00366102	0.0576049	0.000442525	4.32959e-05	0.00360236	5.29601e-06	5.4559e-05	2.03729e-05	6.69548e-05	0
3.79167	2.51163	0.0006327	0.000153905	0.0157858	0.0232596	0.00321931	0.00943366	7.2567e-05	2.96143e-05	0.000169643	5.07818e-06	1.49251e-05	2.30941e-05	4.22235e-05	0	0.0598575	10.5991	0.000633161	9.92905	1.82767	1.11973	1.73866	4.33237e-05	0.000357844	0.00138898	0.0443707	0	0	3.31198e-11	0.364327	0			3.79167	1.61882	0.00498687	0.000616743	0.56974	0.351944	0.0035984	0.0572365	0.000439687	4.22233e-05	0.00366638	5.07819e-06	5.4471e-05	2.03602e-05	6.69417e-05	0
3.83333	2.51264	0.000623299	0.000150725	0.015387	0.0227866	0.00316468	0.0091847	7.06519e-05	2.88419e-05	0.00016854	4.86931e-06	1.49203e-05	2.30929e-05	4.22125e-05	0	0.0598729	10.5987	0.000624565	9.92885	1.82623	1.11924	1.7394	4.33739e-05	0.000353369	0.00135549	0.0433033	0	0	3.17576e-11	0.364325	0			3.83333	1.62278	0.00498097	0.00060809	0.567353	0.350467	0.00353682	0.0568732	0.000436888	4.11778e-05	0.00373156	4.86932e-06	5.43834e-05	2.03476e-05	6.69285e-05	0
3.875	2.51362	0.000614034	0.00014761	0.0149982	0.0223231	0.00311096	0.00894229	6.87872e-05	2.80899e-05	0.000167448	4.66904e-06	1.49157e-05	2.30918e-05	4.22018e-05	0	0.059888	10.5983	0.000616116	9.92865	1.82485	1.11877	1.74012	4.34244e-05	0.000348966	0.00132278	0.0422646	0	0	3.04514e-11	0.364322	0			3.875	1.62674	0.00497504	0.000599552	0.56497	0.348993	0.00347626	0.0565146	0.000434126	4.01586e-05	0.0037979	4.66904e-06	5.42963e-05	2.03349e-05	6.69153e-05	0
3.91667	2.51459	0.000604903	0.000144559	0.0146192	0.021869	0.00305814	0.00870626	6.69715e-05	2.73577e-05	0.000166366	4.477e-06	1.49111e-05	2.30906e-05	4.21913e-05	0	0.0599028	10.5979	0.000607813	9.92846	1.82354	1.11832	1.74083	4.34754e-05	0.000344631	0.00129083	0.0412537	0	0	2.91989e-11	0.36432	0			3.91667	1.63069	0.00496907	0.000591129	0.562592	0.347523	0.00341672	0.0561609	0.0004314	3.91652e-05	0.00386545	4.47701e-06	5.42097e-05	2.03223e-05	6.6902e-05	0
3.95833	2.51553	0.000595904	0.000141571	0.0142497	0.0214241	0.00300621	0.00847644	6.52037e-05	2.66448e-05	0.000165293	4.29286e-06	1.49066e-05	2.30895e-05	4.2181e-05	0	0.0599173	10.5975	0.000599652	9.92828	1.82229	1.1179	1.74152	4.35265e-05	0.000340364	0.00125963	0.0402699	0	0	2.7998e-11	0.364317	0			3.95833	1.63464	0.00496307	0.000582817	0.560218	0.346055	0.00335816	0.0558117	0.00042871	3.81968e-05	0.00393423	4.29287e-06	5.41236e-05	2.03096e-05	6.68887e-05	0
4	2.51646	0.000587036	0.000138644	0.0138896	0.0209881	0.00295515	0.00825267	6.34824e-05	2.59508e-05	0.000164231	4.11629e-06	1.49023e-05	2.30883e-05	4.21709e-05	0	0.0599315	10.5972	0.000591632	9.9281	1.8211	1.11749	1.7422	4.35777e-05	0.000336164	0.00122915	0.0393122	0	0	2.68464e-11	0.364315	0			4	1.63857	0.00495704	0.000574617	0.557849	0.34459	0.00330058	0.0554669	0.000426054	3.72528e-05	0.00400426	4.1163e-06	5.4038e-05	2.0297e-05	6.68754e-05	0
4.04167	2.51736	0.000578296	0.000135778	0.0135385	0.0205609	0.00290495	0.0080348	6.18064e-05	2.52751e-05	0.000163179	3.94699e-06	1.4898e-05	2.30872e-05	4.2161e-05	0	0.0599453	10.5968	0.00058375	9.92793	1.81997	1.1171	1.74286	4.36292e-05	0.000332028	0.00119938	0.0383799	0	0	2.57422e-11	0.364313	0			4.04167	1.6425	0.00495097	0.000566526	0.555485	0.343127	0.00324396	0.0551265	0.000423431	3.63326e-05	0.00407559	3.94699e-06	5.39528e-05	2.02844e-05	6.6862e-05	0
4.08333	2.51825	0.000569684	0.00013297	0.0131962	0.0201424	0.0028556	0.00782266	6.01745e-05	2.46172e-05	0.000162137	3.78465e-06	1.48938e-05	2.30861e-05	4.21512e-05	0	0.0599589	10.5965	0.000576006	9.92776	1.81889	1.11674	1.74351	4.36811e-05	0.000327955	0.00117031	0.0374723	0	0	2.46834e-11	0.364311	0			4.08333	1.64643	0.00494487	0.000558543	0.553125	0.341668	0.00318829	0.0547903	0.000420841	3.54356e-05	0.00414823	3.78465e-06	5.38681e-05	2.02718e-05	6.68486e-05	0
4.125	2.51912	0.000561197	0.000130221	0.0128626	0.0197323	0.00280707	0.00761611	5.85857e-05	2.39766e-05	0.000161105	3.62899e-06	1.48897e-05	2.30849e-05	4.21417e-05	0	0.0599722	10.5961	0.000568395	9.92759	1.81786	1.11639	1.74415	4.37331e-05	0.000323943	0.00114192	0.0365885	0	0	2.36682e-11	0.364309	0			4.125	1.65034	0.00493874	0.000550668	0.550771	0.340212	0.00313354	0.0544583	0.000418282	3.45612e-05	0.00422223	3.62899e-06	5.37839e-05	2.02593e-05	6.68352e-05	0
4.16667	2.51997	0.000552833	0.000127528	0.0125374	0.0193305	0.00275936	0.007415	5.70387e-05	2.3353e-05	0.000160083	3.47972e-06	1.48856e-05	2.30838e-05	4.21324e-05	0	0.0599852	10.5958	0.000560918	9.92743	1.81688	1.11606	1.74477	4.37854e-05	0.000319992	0.00111419	0.0357279	0	0	2.26947e-11	0.364307	0			4.16667	1.65425	0.00493257	0.000542898	0.54842	0.338758	0.00307971	0.0541302	0.000415755	3.37088e-05	0.0042976	3.47973e-06	5.37002e-05	2.02467e-05	6.68217e-05	0
4.20833	2.52081	0.000544592	0.00012489	0.0122204	0.0189368	0.00271245	0.00721919	5.55324e-05	2.27458e-05	0.000159071	3.3366e-06	1.48817e-05	2.30827e-05	4.21232e-05	0	0.0599979	10.5955	0.00055357	9.92727	1.81595	1.11574	1.74538	4.38379e-05	0.0003161	0.00108712	0.0348899	0	0	2.17613e-11	0.364305	0			4.20833	1.65815	0.00492637	0.000535232	0.546075	0.337308	0.00302678	0.053806	0.000413257	3.28779e-05	0.00437438	3.33661e-06	5.36169e-05	2.02342e-05	6.68082e-05	0
4.25	2.52162	0.00053647	0.000122307	0.0119113	0.0185511	0.00266634	0.00702854	5.40658e-05	2.21546e-05	0.000158069	3.19937e-06	1.48778e-05	2.30817e-05	4.21142e-05	0	0.0600103	10.5952	0.000546351	9.92712	1.81506	1.11544	1.74598	4.38906e-05	0.000312266	0.00106068	0.0340736	0	0	2.08662e-11	0.364304	0			4.25	1.66204	0.00492014	0.000527669	0.543735	0.335861	0.00297474	0.0534855	0.000410788	3.2068e-05	0.00445262	3.19937e-06	5.35341e-05	2.02217e-05	6.67947e-05	0
4.29167	2.52242	0.000528467	0.000119777	0.0116101	0.0181731	0.00262099	0.00684291	5.26379e-05	2.1579e-05	0.000157076	3.06778e-06	1.4874e-05	2.30806e-05	4.21054e-05	0	0.0600225	10.5949	0.000539258	9.92697	1.81422	1.11516	1.74656	4.39436e-05	0.000308489	0.00103487	0.0332785	0	0	2.0008e-11	0.364302	0			4.29167	1.66592	0.00491388	0.000520207	0.541399	0.334416	0.00292356	0.0531688	0.000408347	3.12784e-05	0.00453232	3.06778e-06	5.34518e-05	2.02092e-05	6.67812e-05	0
4.33333	2.52321	0.000520581	0.000117299	0.0113164	0.0178028	0.00257642	0.00666218	5.12477e-05	2.10186e-05	0.000156093	2.9416e-06	1.48703e-05	2.30795e-05	4.20968e-05	0	0.0600344	10.5946	0.00053229	9.92683	1.81341	1.11489	1.74713	4.39967e-05	0.000304766	0.00100967	0.032504	0	0	1.91851e-11	0.364301	0			4.33333	1.6698	0.00490758	0.000512846	0.539068	0.332975	0.00287324	0.0528556	0.000405934	3.05087e-05	0.00461354	2.9416e-06	5.337e-05	2.01967e-05	6.67677e-05	0
4.375	2.52398	0.000512811	0.000114873	0.0110302	0.0174401	0.00253259	0.00648621	4.9894e-05	2.04729e-05	0.00015512	2.82061e-06	1.48667e-05	2.30785e-05	4.20884e-05	0	0.0600461	10.5943	0.000525443	9.92669	1.81265	1.11463	1.74769	4.40501e-05	0.000301098	0.000985057	0.0317494	0	0	1.8396e-11	0.364299	0			4.375	1.67367	0.00490125	0.000505584	0.536742	0.331536	0.00282377	0.0525459	0.000403548	2.97584e-05	0.0046963	2.82061e-06	5.32886e-05	2.01842e-05	6.67541e-05	0
4.41667	2.52473	0.000505153	0.000112496	0.0107511	0.0170846	0.0024895	0.00631488	4.85761e-05	1.99416e-05	0.000154157	2.7046e-06	1.48631e-05	2.30774e-05	4.20801e-05	0	0.0600575	10.594	0.000518717	9.92655	1.81192	1.11439	1.74824	4.41037e-05	0.000297483	0.00096103	0.0310142	0	0	1.76393e-11	0.364298	0			4.41667	1.67753	0.00489489	0.00049842	0.534421	0.330101	0.00277512	0.0522396	0.000401188	2.90269e-05	0.00478064	2.7046e-06	5.32078e-05	2.01718e-05	6.67406e-05	0
4.45833	2.52546	0.000497608	0.000110168	0.0104791	0.0167364	0.00244714	0.00614807	4.72929e-05	1.94243e-05	0.000153203	2.59336e-06	1.48597e-05	2.30764e-05	4.2072e-05	0	0.0600686	10.5937	0.00051211	9.92642	1.81124	1.11416	1.74878	4.41575e-05	0.00029392	0.000937573	0.0302979	0	0	1.69138e-11	0.364296	0			4.45833	1.68138	0.0048885	0.000491352	0.532105	0.328669	0.00272729	0.0519366	0.000398853	2.83138e-05	0.0048666	2.59336e-06	5.31273e-05	2.01594e-05	6.6727e-05	0
4.5	2.52618	0.000490174	0.000107888	0.010214	0.0163952	0.00240549	0.00598565	4.60435e-05	1.89206e-05	0.000152259	2.48669e-06	1.48563e-05	2.30754e-05	4.2064e-05	0	0.0600796	10.5934	0.000505619	9.92629	1.81058	1.11394	1.7493	4.42115e-05	0.000290407	0.000914671	0.0295997	0	0	1.62182e-11	0.364295	0			4.5	1.68522	0.00488207	0.00048438	0.529794	0.327239	0.00268026	0.0516368	0.000396543	2.76187e-05	0.0049542	2.4867e-06	5.30474e-05	2.0147e-05	6.67134e-05	0
4.54167	2.52689	0.000482848	0.000105656	0.00995556	0.0160609	0.00236455	0.00582752	4.48271e-05	1.84302e-05	0.000151325	2.38441e-06	1.48529e-05	2.30744e-05	4.20562e-05	0	0.0600902	10.5932	0.000499242	9.92616	1.80996	1.11374	1.74982	4.42656e-05	0.000286945	0.000892314	0.0289194	0	0	1.55511e-11	0.364294	0			4.54167	1.68906	0.00487562	0.000477502	0.527488	0.325813	0.00263402	0.0513401	0.000394257	2.6941e-05	0.00504349	2.38442e-06	5.29679e-05	2.01346e-05	6.66999e-05	0
4.58333	2.52758	0.00047563	0.000103469	0.00970363	0.0157334	0.0023243	0.00567356	4.36428e-05	1.79527e-05	0.0001504	2.28634e-06	1.48497e-05	2.30734e-05	4.20486e-05	0	0.0601007	10.5929	0.000492979	9.92604	1.80937	1.11354	1.75032	4.432e-05	0.000283531	0.000870489	0.0282562	0	0	1.49115e-11	0.364292	0			4.58333	1.69288	0.00486913	0.000470717	0.525186	0.32439	0.00258856	0.0510464	0.000391995	2.62803e-05	0.0051345	2.28635e-06	5.28889e-05	2.01223e-05	6.66863e-05	0
4.625	2.52826	0.000468518	0.000101327	0.00945806	0.0154125	0.00228472	0.00552366	4.24897e-05	1.74877e-05	0.000149484	2.1923e-06	1.48465e-05	2.30724e-05	4.20412e-05	0	0.0601109	10.5926	0.000486826	9.92592	1.80881	1.11335	1.75081	4.43746e-05	0.000280165	0.000849183	0.0276098	0	0	1.42982e-11	0.364291	0			4.625	1.6967	0.00486261	0.000464023	0.52289	0.32297	0.00254386	0.0507558	0.000389755	2.56363e-05	0.00522727	2.19231e-06	5.28103e-05	2.011e-05	6.66727e-05	0
4.66667	2.52892	0.00046151	9.92298e-05	0.00921869	0.0150981	0.00224582	0.00537772	4.13671e-05	1.7035e-05	0.000148578	2.10213e-06	1.48433e-05	2.30715e-05	4.20338e-05	0	0.0601209	10.5924	0.000480781	9.9258	1.80828	1.11318	1.75129	4.44292e-05	0.000276845	0.000828385	0.0269797	0	0	1.37101e-11	0.36429	0			4.66667	1.70051	0.00485606	0.000457421	0.520599	0.321553	0.00249991	0.050468	0.000387538	2.50084e-05	0.00532183	2.10214e-06	5.27322e-05	2.00977e-05	6.66592e-05	0
4.70833	2.52957	0.000454606	9.71757e-05	0.00898536	0.0147902	0.00220757	0.00523562	4.0274e-05	1.65942e-05	0.000147681	2.01567e-06	1.48403e-05	2.30705e-05	4.20267e-05	0	0.0601307	10.5921	0.000474845	9.92569	1.80777	1.11301	1.75176	4.44841e-05	0.000273572	0.000808083	0.0263654	0	0	1.31462e-11	0.364289	0			4.70833	1.70431	0.00484948	0.000450907	0.518313	0.32014	0.0024567	0.0501831	0.000385343	2.43962e-05	0.00541823	2.01568e-06	5.26546e-05	2.00855e-05	6.66456e-05	0
4.75	2.5302	0.000447803	9.51639e-05	0.00875792	0.0144884	0.00216997	0.00509728	3.92098e-05	1.6165e-05	0.000146794	1.93277e-06	1.48373e-05	2.30696e-05	4.20196e-05	0	0.0601403	10.5919	0.000469013	9.92558	1.8073	1.11286	1.75223	4.45392e-05	0.000270344	0.000788266	0.0257664	0	0	1.26055e-11	0.364288	0			4.75	1.7081	0.00484286	0.000444482	0.516032	0.318729	0.00241422	0.0499009	0.000383168	2.37994e-05	0.00551649	1.93277e-06	5.25774e-05	2.00733e-05	6.66321e-05	0
4.79167	2.53082	0.0004411	9.31937e-05	0.00853622	0.0141928	0.002133	0.00496259	3.81737e-05	1.5747e-05	0.000145915	1.85327e-06	1.48343e-05	2.30686e-05	4.20128e-05	0	0.0601497	10.5917	0.000463285	9.92547	1.80684	1.11271	1.75268	4.45944e-05	0.00026716	0.000768924	0.0251823	0	0	1.2087e-11	0.364287	0			4.79167	1.71188	0.00483622	0.000438144	0.513756	0.317322	0.00237246	0.0496214	0.000381015	2.32175e-05	0.00561667	1.85328e-06	5.25007e-05	2.00611e-05	6.66186e-05	0
4.83333	2.53143	0.000434495	9.12641e-05	0.00832012	0.0139032	0.00209666	0.00483145	3.71649e-05	1.53401e-05	0.000145046	1.77705e-06	1.48315e-05	2.30677e-05	4.2006e-05	0	0.0601588	10.5914	0.000457659	9.92537	1.80641	1.11257	1.75312	4.46497e-05	0.000264019	0.000750044	0.0246127	0	0	1.15899e-11	0.364286	0			4.83333	1.71565	0.00482954	0.000431893	0.511485	0.315918	0.00233139	0.0493445	0.000378881	2.26503e-05	0.0057188	1.77705e-06	5.24244e-05	2.00489e-05	6.6605e-05	0
4.875	2.53203	0.000427988	8.93743e-05	0.00810947	0.0136194	0.00206093	0.00470377	3.61828e-05	1.49438e-05	0.000144186	1.70396e-06	1.48286e-05	2.30668e-05	4.19995e-05	0	0.0601678	10.5912	0.000452133	9.92526	1.80601	1.11244	1.75355	4.47051e-05	0.000260921	0.000731618	0.0240573	0	0	1.11132e-11	0.364285	0			4.875	1.71942	0.00482284	0.000425726	0.50922	0.314517	0.00229102	0.0490701	0.000376768	2.20972e-05	0.00582292	1.70396e-06	5.23486e-05	2.00368e-05	6.65915e-05	0
4.91667	2.53261	0.000421577	8.75236e-05	0.00790415	0.0133414	0.00202581	0.00457946	3.52265e-05	1.45579e-05	0.000143335	1.63387e-06	1.48259e-05	2.3066e-05	4.1993e-05	0	0.0601766	10.591	0.000446705	9.92516	1.80562	1.11231	1.75397	4.47608e-05	0.000257864	0.000713633	0.0235155	0	0	1.06561e-11	0.364284	0			4.91667	1.72317	0.0048161	0.000419643	0.50696	0.313119	0.00225134	0.0487983	0.000374673	2.1558e-05	0.00592907	1.63388e-06	5.22732e-05	2.00247e-05	6.6578e-05	0
4.95833	2.53318	0.000415261	8.5711e-05	0.00770401	0.0130691	0.00199128	0.00445843	3.42956e-05	1.41822e-05	0.000142493	1.56667e-06	1.48232e-05	2.30651e-05	4.19867e-05	0	0.0601851	10.5908	0.000441374	9.92507	1.80526	1.11219	1.75439	4.48165e-05	0.000254848	0.000696081	0.0229871	0	0	1.02178e-11	0.364283	0			4.95833	1.72692	0.00480934	0.000413643	0.504705	0.311725	0.00221232	0.0485288	0.000372597	2.10322e-05	0.00603728	1.56667e-06	5.21983e-05	2.00126e-05	6.65645e-05	0
5	2.53374	0.000409037	8.39359e-05	0.00750893	0.0128023	0.00195734	0.0043406	3.33892e-05	1.38163e-05	0.00014166	1.50223e-06	1.48206e-05	2.30642e-05	4.19805e-05	0	0.0601935	10.5906	0.000436138	9.92497	1.80492	1.11208	1.75479	4.48724e-05	0.000251873	0.00067895	0.0224716	0	0	9.79755e-12	0.364282	0			5	1.73066	0.00480254	0.000407725	0.502455	0.310334	0.00217395	0.0482618	0.000370539	2.05196e-05	0.00614761	1.50224e-06	5.21238e-05	2.00006e-05	6.65511e-05	0
5.04167	2.53429	0.000402906	8.21975e-05	0.00731877	0.0125409	0.00192397	0.00422588	3.25067e-05	1.346e-05	0.000140835	1.44045e-06	1.4818e-05	2.30634e-05	4.19744e-05	0	0.0602017	10.5904	0.000430995	9.92488	1.80459	1.11198	1.75519	4.49282e-05	0.000248937	0.000662232	0.0219687	0	0	9.39457e-12	0.364282	0			5.04167	1.73438	0.00479572	0.000401887	0.50021	0.308946	0.00213624	0.047997	0.0003685	2.00198e-05	0.00626009	1.44045e-06	5.20498e-05	1.99886e-05	6.65376e-05	0
5.08333	2.53482	0.000396865	8.04949e-05	0.00713342	0.0122848	0.00189117	0.00411419	3.16475e-05	1.3113e-05	0.00014002	1.3812e-06	1.48154e-05	2.30626e-05	4.19685e-05	0	0.0602098	10.5902	0.000425944	9.92479	1.80429	1.11188	1.75558	4.49842e-05	0.000246039	0.000645917	0.0214781	0	0	9.00817e-12	0.364281	0			5.08333	1.7381	0.00478887	0.000396129	0.497971	0.307561	0.00209917	0.0477345	0.000366477	1.95325e-05	0.00637476	1.3812e-06	5.19762e-05	1.99766e-05	6.65242e-05	0
5.125	2.53535	0.000390913	7.88275e-05	0.00695276	0.0120339	0.00185892	0.00400545	3.0811e-05	1.27752e-05	0.000139213	1.32439e-06	1.4813e-05	2.30617e-05	4.19627e-05	0	0.0602176	10.59	0.000420983	9.9247	1.804	1.11179	1.75596	4.50404e-05	0.00024318	0.000629995	0.0209994	0	0	8.63766e-12	0.36428	0			5.125	1.74181	0.00478198	0.00039045	0.495737	0.30618	0.00206272	0.0474742	0.000364472	1.90574e-05	0.00649167	1.32439e-06	5.19031e-05	1.99647e-05	6.65108e-05	0
5.16667	2.53586	0.00038505	7.71946e-05	0.00677666	0.0117882	0.00182722	0.00389958	2.99967e-05	1.24462e-05	0.000138415	1.26992e-06	1.48106e-05	2.30609e-05	4.1957e-05	0	0.0602253	10.5898	0.000416111	9.92461	1.80372	1.11171	1.75633	4.50968e-05	0.000240358	0.000614458	0.0205323	0	0	8.28239e-12	0.36428	0			5.16667	1.74551	0.00477507	0.000384849	0.493509	0.304802	0.00202688	0.0472161	0.000362483	1.85941e-05	0.00661085	1.26992e-06	5.18303e-05	1.99528e-05	6.64974e-05	0
5.20833	2.53636	0.000379273	7.55954e-05	0.00660501	0.0115474	0.00179605	0.00379651	2.92038e-05	1.21258e-05	0.000137625	1.21769e-06	1.48082e-05	2.30602e-05	4.19514e-05	0	0.0602328	10.5896	0.000411326	9.92453	1.80347	1.11163	1.75669	4.51531e-05	0.000237572	0.000599296	0.0200764	0	0	7.94173e-12	0.364279	0			5.20833	1.7492	0.00476813	0.000379324	0.491286	0.303428	0.00199166	0.0469601	0.00036051	1.81423e-05	0.00673235	1.21769e-06	5.17581e-05	1.99409e-05	6.6484e-05	0
5.25	2.53685	0.000373582	7.40292e-05	0.00643769	0.0113115	0.00176542	0.00369616	2.84318e-05	1.18138e-05	0.000136844	1.1676e-06	1.48059e-05	2.30594e-05	4.1946e-05	0	0.0602401	10.5894	0.000406626	9.92445	1.80323	1.11155	1.75704	4.52093e-05	0.000234823	0.000584501	0.0196316	0	0	7.61509e-12	0.364278	0			5.25	1.75288	0.00476116	0.000373875	0.489068	0.302056	0.00195703	0.0467061	0.000358554	1.77018e-05	0.00685621	1.16761e-06	5.16862e-05	1.99291e-05	6.64707e-05	0
5.29167	2.53733	0.000367975	7.24954e-05	0.00627461	0.0110804	0.0017353	0.00359846	2.76803e-05	1.151e-05	0.000136071	1.11958e-06	1.48036e-05	2.30586e-05	4.19406e-05	0	0.0602473	10.5892	0.000402011	9.92437	1.803	1.11148	1.75739	4.52657e-05	0.000232109	0.000570064	0.0191974	0	0	7.30188e-12	0.364278	0			5.29167	1.75655	0.00475416	0.0003685	0.486856	0.300689	0.00192299	0.0464542	0.000356613	1.72723e-05	0.00698248	1.11958e-06	5.16148e-05	1.99173e-05	6.64574e-05	0
5.33333	2.5378	0.000362451	7.09933e-05	0.00611565	0.010854	0.00170569	0.00350334	2.69486e-05	1.12141e-05	0.000135307	1.07353e-06	1.48014e-05	2.30579e-05	4.19354e-05	0	0.0602543	10.589	0.000397478	9.92429	1.80278	1.11141	1.75773	4.53223e-05	0.000229429	0.000555977	0.0187736	0	0	7.00155e-12	0.364277	0			5.33333	1.76021	0.00474714	0.000363199	0.48465	0.299324	0.00188952	0.0462042	0.000354687	1.68535e-05	0.00711119	1.07353e-06	5.15438e-05	1.99056e-05	6.64441e-05	0
5.375	2.53826	0.000357009	6.95223e-05	0.00596071	0.0106323	0.00167659	0.00341073	2.62362e-05	1.0926e-05	0.000134551	1.02938e-06	1.47992e-05	2.30571e-05	4.19303e-05	0	0.0602612	10.5889	0.000393026	9.92422	1.80258	1.11135	1.75806	4.53789e-05	0.000226784	0.000542231	0.0183599	0	0	6.71358e-12	0.364277	0			5.375	1.76386	0.00474008	0.000357972	0.482448	0.297963	0.00185663	0.0459562	0.000352776	1.64451e-05	0.00724238	1.02938e-06	5.14732e-05	1.98938e-05	6.64308e-05	0
5.41667	2.53871	0.000351648	6.80817e-05	0.00580969	0.010415	0.00164798	0.00332057	2.55427e-05	1.06454e-05	0.000133804	9.87037e-07	1.47971e-05	2.30564e-05	4.19253e-05	0	0.0602679	10.5887	0.000388653	9.92414	1.80239	1.1113	1.75839	4.54354e-05	0.000224172	0.000528819	0.0179561	0	0	6.43744e-12	0.364276	0			5.41667	1.76751	0.004733	0.000352816	0.480253	0.296606	0.00182429	0.04571	0.000350879	1.60468e-05	0.00737611	9.87041e-07	5.14031e-05	1.98821e-05	6.64176e-05	0
5.45833	2.53916	0.000346367	6.66708e-05	0.00566249	0.0102021	0.00161986	0.00323279	2.48675e-05	1.03721e-05	0.000133064	9.4644e-07	1.4795e-05	2.30557e-05	4.19204e-05	0	0.0602745	10.5885	0.000384359	9.92407	1.80222	1.11124	1.75871	4.54918e-05	0.000221594	0.000515732	0.0175619	0	0	6.17267e-12	0.364275	0			5.45833	1.77114	0.00472589	0.00034773	0.478063	0.295252	0.0017925	0.0454656	0.000348997	1.56584e-05	0.00751241	9.46443e-07	5.13334e-05	1.98705e-05	6.64044e-05	0
5.5	2.53959	0.000341163	6.52891e-05	0.00551901	0.00999364	0.00159221	0.00314734	2.42101e-05	1.0106e-05	0.000132333	9.07513e-07	1.4793e-05	2.3055e-05	4.19156e-05	0	0.0602809	10.5884	0.000380142	9.924	1.80205	1.11119	1.75902	4.55484e-05	0.000219047	0.000502964	0.017177	0	0	5.91879e-12	0.364275	0			5.5	1.77476	0.00471876	0.000342715	0.475878	0.293901	0.00176125	0.0452231	0.000347128	1.52797e-05	0.00765133	9.07516e-07	5.12641e-05	1.98589e-05	6.63912e-05	0
5.54167	2.54001	0.000336037	6.3936e-05	0.00537916	0.00978937	0.00156503	0.00306414	2.35701e-05	9.84682e-06	0.00013161	8.70186e-07	1.4791e-05	2.30543e-05	4.19109e-05	0	0.0602872	10.5882	0.000376	9.92393	1.8019	1.11115	1.75932	4.56051e-05	0.000216533	0.000490507	0.0168011	0	0	5.67535e-12	0.364275	0			5.54167	1.77837	0.0047116	0.000337769	0.4737	0.292554	0.00173053	0.0449824	0.000345273	1.49104e-05	0.0077929	8.7019e-07	5.11952e-05	1.98473e-05	6.6378e-05	0
5.58333	2.54042	0.000330988	6.26109e-05	0.00524285	0.00958927	0.00153832	0.00298313	2.2947e-05	9.59441e-06	0.000130895	8.34395e-07	1.4789e-05	2.30537e-05	4.19063e-05	0	0.0602934	10.5881	0.000371933	9.92386	1.80175	1.11111	1.75962	4.56616e-05	0.00021405	0.000478352	0.0164342	0	0	5.44192e-12	0.364274	0			5.58333	1.78198	0.00470441	0.000332892	0.471526	0.29121	0.00170033	0.0447433	0.000343432	1.45502e-05	0.00793717	8.34399e-07	5.11267e-05	1.98358e-05	6.63649e-05	0
5.625	2.54083	0.000326013	6.13131e-05	0.00510998	0.00939323	0.00151205	0.00290427	2.23404e-05	9.34858e-06	0.000130188	8.00077e-07	1.47871e-05	2.3053e-05	4.19018e-05	0	0.0602994	10.5879	0.000367938	9.9238	1.80161	1.11107	1.75991	4.57181e-05	0.000211598	0.000466494	0.0160758	0	0	5.21809e-12	0.364274	0			5.625	1.78557	0.00469719	0.000328081	0.469359	0.28987	0.00167065	0.044506	0.000341604	1.4199e-05	0.00808418	8.0008e-07	5.10587e-05	1.98243e-05	6.63518e-05	0
5.66667	2.54122	0.000321112	6.00422e-05	0.00498048	0.0092012	0.00148624	0.0028275	2.17498e-05	9.10916e-06	0.000129488	7.67169e-07	1.47853e-05	2.30524e-05	4.18974e-05	0	0.0603053	10.5878	0.000364014	9.92374	1.80149	1.11103	1.7602	4.57745e-05	0.000209176	0.000454925	0.0157259	0	0	5.00347e-12	0.364273	0			5.66667	1.78915	0.00468995	0.000323337	0.467197	0.288534	0.00164148	0.0442703	0.000339788	1.38564e-05	0.00823397	7.67172e-07	5.09911e-05	1.98128e-05	6.63387e-05	0
5.70833	2.54161	0.000316284	5.87976e-05	0.00485425	0.00901307	0.00146086	0.00275275	2.11748e-05	8.87599e-06	0.000128797	7.35615e-07	1.47834e-05	2.30517e-05	4.18931e-05	0	0.060311	10.5876	0.000360161	9.92367	1.80137	1.111	1.76048	4.5831e-05	0.000206784	0.000443638	0.0153841	0	0	4.79767e-12	0.364273	0			5.70833	1.79272	0.00468268	0.000318659	0.465041	0.2872	0.0016128	0.0440363	0.000337985	1.35224e-05	0.00838658	7.35618e-07	5.09238e-05	1.98014e-05	6.63257e-05	0
5.75	2.54199	0.000311528	5.75788e-05	0.00473122	0.00882878	0.00143591	0.00267998	2.0615e-05	8.6489e-06	0.000128113	7.05359e-07	1.47817e-05	2.30511e-05	4.18889e-05	0	0.0603167	10.5875	0.000356377	9.92361	1.80126	1.11097	1.76075	4.58874e-05	0.000204422	0.000432627	0.0150502	0	0	4.60035e-12	0.364272	0			5.75	1.79629	0.00467539	0.000314045	0.462891	0.285871	0.00158461	0.0438038	0.000336194	1.31965e-05	0.00854205	7.05362e-07	5.0857e-05	1.979e-05	6.63127e-05	0
5.79167	2.54236	0.000306843	5.63851e-05	0.0046113	0.00864824	0.00141139	0.00260913	2.007e-05	8.42772e-06	0.000127437	6.76348e-07	1.47799e-05	2.30505e-05	4.18848e-05	0	0.0603222	10.5873	0.000352661	9.92355	1.80116	1.11094	1.76102	4.59437e-05	0.000202088	0.000421885	0.0147242	0	0	4.41113e-12	0.364272	0			5.79167	1.79984	0.00466807	0.000309496	0.460746	0.284545	0.0015569	0.0435729	0.000334415	1.28788e-05	0.00870042	6.76351e-07	5.07906e-05	1.97786e-05	6.62997e-05	0
5.83333	2.54272	0.000302228	5.52162e-05	0.00449441	0.00847138	0.00138728	0.00254015	1.95394e-05	8.2123e-06	0.000126768	6.48529e-07	1.47782e-05	2.30499e-05	4.18807e-05	0	0.0603275	10.5872	0.000349011	9.9235	1.80107	1.11092	1.76128	4.59998e-05	0.000199783	0.000411406	0.0144057	0	0	4.2297e-12	0.364272	0			5.83333	1.80338	0.00466073	0.000305009	0.458607	0.283223	0.00152966	0.0433436	0.000332649	1.25689e-05	0.00886173	6.48532e-07	5.07246e-05	1.97673e-05	6.62867e-05	0
5.875	2.54308	0.000297681	5.40714e-05	0.00438048	0.00829813	0.00136359	0.002473	1.90229e-05	8.00249e-06	0.000126107	6.21855e-07	1.47765e-05	2.30493e-05	4.18768e-05	0	0.0603328	10.5871	0.000345426	9.92344	1.80098	1.1109	1.76154	4.60558e-05	0.000197506	0.000401183	0.0140945	0	0	4.05573e-12	0.364271	0			5.875	1.80692	0.00465336	0.000300585	0.456474	0.281904	0.00150289	0.0431157	0.000330893	1.22666e-05	0.00902601	6.21858e-07	5.06589e-05	1.9756e-05	6.62738e-05	0
5.91667	2.54342	0.000293202	5.29504e-05	0.00426944	0.00812841	0.0013403	0.00240762	1.852e-05	7.79813e-06	0.000125454	5.96278e-07	1.47749e-05	2.30487e-05	4.18729e-05	0	0.0603379	10.5869	0.000341906	9.92338	1.8009	1.11088	1.76179	4.61119e-05	0.000195256	0.00039121	0.0137905	0	0	3.88892e-12	0.364271	0			5.91667	1.81044	0.00464597	0.000296222	0.454347	0.280589	0.00147657	0.0428893	0.00032915	1.19718e-05	0.0091933	5.96281e-07	5.05937e-05	1.97448e-05	6.62609e-05	0
5.95833	2.54376	0.00028879	5.18525e-05	0.00416121	0.00796215	0.0013174	0.00234398	1.80304e-05	7.59909e-06	0.000124808	5.71753e-07	1.47733e-05	2.30482e-05	4.18691e-05	0	0.060343	10.5868	0.000338448	9.92333	1.80083	1.11086	1.76203	4.61678e-05	0.000193034	0.000381481	0.0134936	0	0	3.72897e-12	0.364271	0			5.95833	1.81395	0.00463855	0.000291919	0.452226	0.279277	0.00145071	0.0426644	0.000327417	1.16843e-05	0.00936365	5.71756e-07	5.05289e-05	1.97336e-05	6.62481e-05	0
6	2.54409	0.000284444	5.07774e-05	0.00405572	0.00779928	0.00129489	0.00228201	1.75537e-05	7.40523e-06	0.000124169	5.48237e-07	1.47717e-05	2.30476e-05	4.18655e-05	0	0.0603479	10.5867	0.000335053	9.92328	1.80076	1.11084	1.76227	4.62235e-05	0.000190838	0.000371992	0.0132034	0	0	3.57559e-12	0.36427	0			6	1.81745	0.00463111	0.000287677	0.45011	0.27797	0.00142529	0.0424409	0.000325695	1.14038e-05	0.00953707	5.48239e-07	5.04645e-05	1.97224e-05	6.62353e-05	0
6.04167	2.54442	0.000280162	4.97245e-05	0.00395289	0.00763973	0.00127277	0.00222168	1.70896e-05	7.2164e-06	0.000123537	5.25688e-07	1.47702e-05	2.30471e-05	4.18618e-05	0	0.0603527	10.5866	0.000331718	9.92323	1.8007	1.11083	1.7625	4.62789e-05	0.000188668	0.000362734	0.0129199	0	0	3.42853e-12	0.36427	0			6.04167	1.82094	0.00462364	0.000283493	0.448001	0.276665	0.0014003	0.0422188	0.000323984	1.11302e-05	0.00971361	5.2569e-07	5.04004e-05	1.97113e-05	6.62225e-05	0
6.08333	2.54474	0.000275945	4.86934e-05	0.00385268	0.00748344	0.00125102	0.00216295	1.66379e-05	7.03248e-06	0.000122913	5.04066e-07	1.47687e-05	2.30465e-05	4.18583e-05	0	0.0603574	10.5865	0.000328443	9.92318	1.80065	1.11082	1.76273	4.63342e-05	0.000186525	0.000353705	0.0126429	0	0	3.28751e-12	0.36427	0			6.08333	1.82443	0.00461615	0.000279368	0.445897	0.275365	0.00137574	0.0419981	0.000322284	1.08634e-05	0.00989329	5.04068e-07	5.03368e-05	1.97002e-05	6.62097e-05	0
6.125	2.54505	0.00027179	4.76836e-05	0.00375499	0.00733033	0.00122964	0.00210577	1.6198e-05	6.85333e-06	0.000122296	4.83334e-07	1.47673e-05	2.3046e-05	4.18548e-05	0	0.060362	10.5863	0.000325226	9.92313	1.8006	1.11081	1.76296	4.63895e-05	0.000184406	0.000344896	0.0123721	0	0	3.1523e-12	0.36427	0			6.125	1.8279	0.00460864	0.000275301	0.443799	0.274068	0.0013516	0.0417787	0.000320594	1.06031e-05	0.0100761	4.83336e-07	5.02735e-05	1.96892e-05	6.6197e-05	0
6.16667	2.54535	0.000267697	4.66948e-05	0.00365979	0.00718035	0.00120863	0.0020501	1.57698e-05	6.67883e-06	0.000121686	4.63454e-07	1.47658e-05	2.30455e-05	4.18514e-05	0	0.0603665	10.5862	0.000322067	9.92308	1.80055	1.1108	1.76317	4.64445e-05	0.000182313	0.000336305	0.0121076	0	0	3.02264e-12	0.364269	0			6.16667	1.83136	0.0046011	0.00027129	0.441708	0.272775	0.00132787	0.0415606	0.000318915	1.03492e-05	0.0102622	4.63456e-07	5.02106e-05	1.96782e-05	6.61844e-05	0
6.20833	2.54565	0.000263666	4.57264e-05	0.00356699	0.00703343	0.00118797	0.00199591	1.53529e-05	6.50886e-06	0.000121083	4.44392e-07	1.47644e-05	2.3045e-05	4.18481e-05	0	0.0603709	10.5861	0.000318964	9.92303	1.80051	1.11079	1.76339	4.64993e-05	0.000180245	0.000327924	0.011849	0	0	2.89832e-12	0.364269	0			6.20833	1.83481	0.00459354	0.000267335	0.439622	0.271486	0.00130456	0.0413439	0.000317245	1.01016e-05	0.0104515	4.44394e-07	5.01481e-05	1.96672e-05	6.61717e-05	0
6.25	2.54594	0.000259695	4.47781e-05	0.00347654	0.0068895	0.00116767	0.00194314	1.4947e-05	6.34329e-06	0.000120487	4.26114e-07	1.4763e-05	2.30445e-05	4.18449e-05	0	0.0603752	10.586	0.000315916	9.92299	1.80047	1.11079	1.7636	4.65537e-05	0.000178201	0.00031975	0.0115963	0	0	2.77911e-12	0.364269	0			6.25	1.83825	0.00458596	0.000263435	0.437542	0.2702	0.00128164	0.0411284	0.000315586	9.86001e-06	0.010644	4.26116e-07	5.0086e-05	1.96563e-05	6.61591e-05	0
6.29167	2.54623	0.000255783	4.38494e-05	0.00338838	0.00674852	0.00114771	0.00189177	1.45519e-05	6.18201e-06	0.000119898	4.08588e-07	1.47617e-05	2.3044e-05	4.18417e-05	0	0.0603795	10.5859	0.000312923	9.92294	1.80044	1.11078	1.7638	4.6608e-05	0.000176181	0.000311777	0.0113493	0	0	2.66481e-12	0.364269	0			6.29167	1.84168	0.00457836	0.00025959	0.435469	0.268918	0.00125911	0.0409142	0.000313936	9.62435e-06	0.0108399	4.0859e-07	5.00242e-05	1.96454e-05	6.61465e-05	0
6.33333	2.54651	0.00025193	4.29399e-05	0.00330246	0.00661041	0.00112809	0.00184176	1.41672e-05	6.02491e-06	0.000119315	3.91783e-07	1.47604e-05	2.30436e-05	4.18386e-05	0	0.0603836	10.5858	0.000309984	9.9229	1.80041	1.11078	1.764	4.6662e-05	0.000174185	0.000304001	0.0111079	0	0	2.5552e-12	0.364269	0			6.33333	1.8451	0.00457073	0.000255799	0.433401	0.26764	0.00123697	0.0407012	0.000312295	9.39446e-06	0.011039	3.91785e-07	4.99629e-05	1.96346e-05	6.6134e-05	0
6.375	2.54678	0.000248134	4.20493e-05	0.00321871	0.00647512	0.00110881	0.00179308	1.37927e-05	5.87188e-06	0.00011874	3.75668e-07	1.47591e-05	2.30431e-05	4.18355e-05	0	0.0603876	10.5857	0.000307097	9.92286	1.80039	1.11078	1.7642	4.67157e-05	0.000172212	0.000296416	0.0108719	0	0	2.4501e-12	0.364268	0			6.375	1.84851	0.00456308	0.000252061	0.431339	0.266365	0.00121522	0.0404895	0.000310665	9.17019e-06	0.0112414	3.7567e-07	4.99019e-05	1.96238e-05	6.61215e-05	0
6.41667	2.54705	0.000244395	4.11771e-05	0.00313709	0.00634259	0.00108985	0.00174568	1.34281e-05	5.72281e-06	0.000118171	3.60217e-07	1.47579e-05	2.30427e-05	4.18326e-05	0	0.0603915	10.5856	0.000304261	9.92282	1.80037	1.11078	1.76439	4.6769e-05	0.000170262	0.000289018	0.0106412	0	0	2.34933e-12	0.364268	0			6.41667	1.8519	0.00455541	0.000248375	0.429284	0.265095	0.00119383	0.0402789	0.000309043	8.95141e-06	0.0114472	3.60219e-07	4.98412e-05	1.9613e-05	6.6109e-05	0
6.45833	2.54731	0.000240712	4.0323e-05	0.00305753	0.00621277	0.00107122	0.00169953	1.30731e-05	5.57759e-06	0.000117608	3.45401e-07	1.47566e-05	2.30422e-05	4.18297e-05	0	0.0603954	10.5855	0.000301476	9.92277	1.80035	1.11078	1.76458	4.68221e-05	0.000168335	0.000281802	0.0104157	0	0	2.2527e-12	0.364268	0			6.45833	1.85529	0.00454772	0.000244741	0.427235	0.263828	0.00117281	0.0400696	0.000307431	8.73797e-06	0.0116563	3.45403e-07	4.9781e-05	1.96023e-05	6.60966e-05	0
6.5	2.54756	0.000237084	3.94866e-05	0.00297999	0.0060856	0.00105291	0.00165461	1.27275e-05	5.43613e-06	0.000117053	3.31195e-07	1.47554e-05	2.30418e-05	4.18268e-05	0	0.0603992	10.5854	0.000298741	9.92274	1.80034	1.11078	1.76476	4.68747e-05	0.00016643	0.000274765	0.0101952	0	0	2.16005e-12	0.364268	0			6.5	1.85867	0.00454001	0.000241158	0.425191	0.262565	0.00115216	0.0398614	0.000305827	8.52974e-06	0.0118687	3.31197e-07	4.97211e-05	1.95916e-05	6.60842e-05	0
6.54167	2.54781	0.00023351	3.86675e-05	0.00290441	0.00596103	0.0010349	0.00161087	1.23911e-05	5.29832e-06	0.000116504	3.17573e-07	1.47543e-05	2.30414e-05	4.1824e-05	0	0.0604029	10.5853	0.000296054	9.9227	1.80033	1.11079	1.76494	4.69271e-05	0.000164547	0.000267901	0.00997963	0	0	2.07121e-12	0.364268	0			6.54167	1.86204	0.00453228	0.000237626	0.423154	0.261305	0.00113186	0.0396544	0.000304233	8.3266e-06	0.0120845	3.17574e-07	4.96616e-05	1.9581e-05	6.60719e-05	0
6.58333	2.54806	0.00022999	3.78654e-05	0.00283074	0.005839	0.00101721	0.00156829	1.20635e-05	5.16407e-06	0.000115961	3.04511e-07	1.47531e-05	2.30409e-05	4.18213e-05	0	0.0604065	10.5852	0.000293415	9.92266	1.80032	1.11079	1.76512	4.6979e-05	0.000162686	0.000261207	0.00976886	0	0	1.98602e-12	0.364267	0			6.58333	1.86539	0.00452452	0.000234143	0.421123	0.26005	0.00111191	0.0394485	0.000302647	8.1284e-06	0.0123037	3.04512e-07	4.96024e-05	1.95704e-05	6.60596e-05	0
6.625	2.5483	0.000226523	3.70799e-05	0.00275895	0.00571947	0.000999812	0.00152683	1.17446e-05	5.03329e-06	0.000115425	2.91986e-07	1.4752e-05	2.30405e-05	4.18186e-05	0	0.06041	10.5851	0.000290823	9.92262	1.80032	1.1108	1.76529	4.70305e-05	0.000160846	0.000254679	0.00956278	0	0	1.90433e-12	0.364267	0			6.625	1.86874	0.00451675	0.000230709	0.419098	0.258798	0.0010923	0.0392437	0.00030107	7.93504e-06	0.0125262	2.91988e-07	4.95436e-05	1.95598e-05	6.60473e-05	0
6.66667	2.54853	0.000223108	3.63106e-05	0.00268897	0.00560237	0.000982714	0.00148647	1.14342e-05	4.90588e-06	0.000114895	2.79977e-07	1.47509e-05	2.30401e-05	4.1816e-05	0	0.0604134	10.585	0.000288277	9.92259	1.80031	1.1108	1.76546	4.70816e-05	0.000159028	0.000248312	0.00936128	0	0	1.82601e-12	0.364267	0			6.66667	1.87207	0.00450896	0.000227324	0.41708	0.25755	0.00107304	0.03904	0.000299502	7.74638e-06	0.0127521	2.79978e-07	4.94852e-05	1.95493e-05	6.6035e-05	0
6.70833	2.54876	0.000219744	3.55573e-05	0.00262076	0.00548767	0.000965907	0.00144718	1.11319e-05	4.78176e-06	0.000114371	2.68461e-07	1.47498e-05	2.30398e-05	4.18135e-05	0	0.0604168	10.585	0.000285777	9.92255	1.80031	1.11081	1.76562	4.71323e-05	0.00015723	0.000242102	0.00916423	0	0	1.7509e-12	0.364267	0			6.70833	1.8754	0.00450114	0.000223986	0.415067	0.256306	0.0010541	0.0388374	0.000297942	7.56231e-06	0.0129813	2.68463e-07	4.94271e-05	1.95388e-05	6.60228e-05	0
6.75	2.54898	0.00021643	3.48196e-05	0.00255429	0.00537531	0.000949388	0.00140893	1.08377e-05	4.66084e-06	0.000113853	2.57419e-07	1.47488e-05	2.30394e-05	4.1811e-05	0	0.0604201	10.5849	0.000283321	9.92252	1.80031	1.11081	1.76578	4.71824e-05	0.000155452	0.000236047	0.00897154	0	0	1.67889e-12	0.364267	0			6.75	1.87871	0.00449331	0.000220695	0.413061	0.255066	0.00103549	0.0386359	0.00029639	7.38271e-06	0.0132138	2.57421e-07	4.93693e-05	1.95284e-05	6.60107e-05	0
6.79167	2.5492	0.000213166	3.40972e-05	0.00248949	0.00526525	0.00093315	0.00137169	1.05512e-05	4.54303e-06	0.000113342	2.46832e-07	1.47477e-05	2.3039e-05	4.18086e-05	0	0.0604233	10.5848	0.000280909	9.92248	1.80032	1.11082	1.76594	4.72321e-05	0.000153695	0.000230141	0.0087831	0	0	1.60983e-12	0.364267	0			6.79167	1.88201	0.00448545	0.000217451	0.411061	0.25383	0.0010172	0.0384355	0.000294846	7.20748e-06	0.0134497	2.46833e-07	4.93119e-05	1.9518e-05	6.59985e-05	0
6.83333	2.54942	0.00020995	3.33898e-05	0.00242634	0.00515744	0.000917189	0.00133543	1.02723e-05	4.42826e-06	0.000112837	2.36679e-07	1.47467e-05	2.30386e-05	4.18062e-05	0	0.0604265	10.5847	0.000278539	9.92245	1.80032	1.11083	1.76609	4.72812e-05	0.000151958	0.000224381	0.00859881	0	0	1.54362e-12	0.364267	0			6.83333	1.8853	0.00447758	0.000214253	0.409068	0.252597	0.000999233	0.0382361	0.000293311	7.0365e-06	0.0136888	2.36681e-07	4.92549e-05	1.95076e-05	6.59865e-05	0
6.875	2.54962	0.000206784	3.2697e-05	0.00236479	0.00505183	0.0009015	0.00130013	1.00008e-05	4.31644e-06	0.000112337	2.26945e-07	1.47457e-05	2.30383e-05	4.18038e-05	0	0.0604296	10.5846	0.000276212	9.92242	1.80033	1.11084	1.76624	4.73298e-05	0.000150241	0.000218764	0.00841857	0	0	1.48013e-12	0.364266	0			6.875	1.88859	0.00446969	0.000211099	0.40708	0.251369	0.000981572	0.0380377	0.000291783	6.86967e-06	0.0139313	2.26946e-07	4.91982e-05	1.94973e-05	6.59744e-05	0
6.91667	2.54983	0.000203664	3.20186e-05	0.00230481	0.00494837	0.000886079	0.00126577	9.73645e-06	4.2075e-06	0.000111844	2.1761e-07	1.47448e-05	2.30379e-05	4.18016e-05	0	0.0604326	10.5846	0.000273926	9.92239	1.80034	1.11085	1.76639	4.73778e-05	0.000148543	0.000213287	0.00824229	0	0	1.41925e-12	0.364266	0			6.91667	1.89186	0.00446178	0.000207991	0.405099	0.250144	0.000964217	0.0378403	0.000290264	6.70688e-06	0.0141769	2.17612e-07	4.91419e-05	1.9487e-05	6.59624e-05	0
6.95833	2.55003	0.000200592	3.13543e-05	0.00224634	0.00484704	0.000870921	0.00123231	9.47911e-06	4.10136e-06	0.000111357	2.0866e-07	1.47438e-05	2.30376e-05	4.17993e-05	0	0.0604355	10.5845	0.00027168	9.92236	1.80035	1.11086	1.76653	4.74253e-05	0.000146864	0.000207945	0.00806987	0	0	1.36088e-12	0.364266	0			6.95833	1.89512	0.00445385	0.000204927	0.403124	0.248923	0.000947161	0.037644	0.000288752	6.54803e-06	0.0144258	2.08661e-07	4.90859e-05	1.94767e-05	6.59504e-05	0
7	2.55023	0.000197565	3.07037e-05	0.00218935	0.00474777	0.000856021	0.00119974	9.22856e-06	3.99795e-06	0.000110875	2.00078e-07	1.47429e-05	2.30372e-05	4.17971e-05	0	0.0604384	10.5844	0.000269475	9.92233	1.80037	1.11087	1.76667	4.74721e-05	0.000145204	0.000202736	0.00790122	0	0	1.30491e-12	0.364266	0			7	1.89837	0.00444591	0.000201905	0.401155	0.247707	0.000930401	0.0374486	0.000287248	6.39302e-06	0.0146778	2.00079e-07	4.90302e-05	1.94665e-05	6.59385e-05	0
7.04167	2.55042	0.000194584	3.00666e-05	0.00213381	0.00465054	0.000841376	0.00116803	8.98465e-06	3.89719e-06	0.000110399	1.91849e-07	1.4742e-05	2.30369e-05	4.1795e-05	0	0.0604413	10.5843	0.000267308	9.9223	1.80038	1.11088	1.76681	4.75184e-05	0.000143563	0.000197656	0.00773625	0	0	1.25123e-12	0.364266	0			7.04167	1.9016	0.00443794	0.000198927	0.399193	0.246494	0.000913931	0.0372543	0.000285751	6.24177e-06	0.0149329	1.9185e-07	4.89749e-05	1.94564e-05	6.59266e-05	0
7.08333	2.55061	0.000191648	2.94427e-05	0.00207967	0.00455529	0.000826981	0.00113716	8.74718e-06	3.79903e-06	0.000109929	1.83958e-07	1.47411e-05	2.30366e-05	4.17929e-05	0	0.060444	10.5843	0.00026518	9.92227	1.8004	1.11089	1.76695	4.75639e-05	0.00014194	0.000192703	0.00757488	0	0	1.19977e-12	0.364266	0			7.08333	1.90483	0.00442996	0.000195991	0.397237	0.245285	0.000897747	0.0370609	0.000284262	6.09417e-06	0.0151911	1.83959e-07	4.89199e-05	1.94463e-05	6.59147e-05	0
7.125	2.55079	0.000188755	2.88317e-05	0.00202691	0.00446199	0.000812832	0.00110711	8.516e-06	3.70338e-06	0.000109465	1.76392e-07	1.47403e-05	2.30363e-05	4.17909e-05	0	0.0604467	10.5842	0.000263089	9.92224	1.80041	1.1109	1.76708	4.76086e-05	0.000140335	0.000187872	0.00741702	0	0	1.15042e-12	0.364266	0			7.125	1.90805	0.00442196	0.000193097	0.395288	0.24408	0.000881843	0.0368685	0.000282781	5.95013e-06	0.0154522	1.76393e-07	4.88653e-05	1.94362e-05	6.59029e-05	0
7.16667	2.55097	0.000185907	2.82334e-05	0.00197548	0.0043706	0.000798924	0.00107785	8.29092e-06	3.61018e-06	0.000109006	1.69137e-07	1.47394e-05	2.3036e-05	4.17889e-05	0	0.0604494	10.5841	0.000261036	9.92221	1.80043	1.11091	1.76721	4.76527e-05	0.000138748	0.000183161	0.00726259	0	0	1.10311e-12	0.364266	0			7.16667	1.91125	0.00441395	0.000190244	0.393344	0.242879	0.000866214	0.036677	0.000281306	5.80957e-06	0.0157164	1.69138e-07	4.8811e-05	1.94261e-05	6.58911e-05	0
7.20833	2.55115	0.000183101	2.76476e-05	0.00192536	0.00428107	0.000785254	0.00104936	8.0718e-06	3.51938e-06	0.000108553	1.6218e-07	1.47386e-05	2.30357e-05	4.17869e-05	0	0.060452	10.5841	0.000259019	9.92219	1.80045	1.11093	1.76733	4.7696e-05	0.000137179	0.000178568	0.00711151	0	0	1.05774e-12	0.364266	0			7.20833	1.91445	0.00440591	0.000187432	0.391408	0.241681	0.000850857	0.0364865	0.00027984	5.67239e-06	0.0159833	1.62181e-07	4.8757e-05	1.94161e-05	6.58794e-05	0
7.25	2.55132	0.000180337	2.70738e-05	0.00187651	0.00419338	0.000771817	0.00102163	7.85847e-06	3.4309e-06	0.000108106	1.55509e-07	1.47378e-05	2.30354e-05	4.1785e-05	0	0.0604545	10.584	0.000257037	9.92216	1.80047	1.11094	1.76746	4.77386e-05	0.000135628	0.000174089	0.0069637	0	0	1.01423e-12	0.364266	0			7.25	1.91763	0.00439786	0.000184659	0.389477	0.240488	0.000835767	0.0362968	0.00027838	5.53853e-06	0.0162531	1.5551e-07	4.87034e-05	1.94062e-05	6.58677e-05	0
7.29167	2.55149	0.000177615	2.6512e-05	0.0018289	0.00410748	0.000758609	0.00099463	7.65079e-06	3.34469e-06	0.000107664	1.49113e-07	1.4737e-05	2.30351e-05	4.17831e-05	0	0.060457	10.5839	0.000255091	9.92213	1.80049	1.11095	1.76758	4.77804e-05	0.000134094	0.000169721	0.00681909	0	0	9.72515e-13	0.364265	0			7.29167	1.92081	0.0043898	0.000181927	0.387553	0.239299	0.000820938	0.0361082	0.000276927	5.40788e-06	0.0165256	1.49114e-07	4.86501e-05	1.93963e-05	6.5856e-05	0
7.33333	2.55165	0.000174933	2.59618e-05	0.0017825	0.00402334	0.000745627	0.000968345	7.44859e-06	3.26068e-06	0.000107227	1.4298e-07	1.47362e-05	2.30348e-05	4.17813e-05	0	0.0604594	10.5839	0.000253179	9.92211	1.80051	1.11097	1.76769	4.78213e-05	0.000132576	0.000165462	0.0066776	0	0	9.32516e-13	0.364265	0			7.33333	1.92397	0.00438172	0.000179233	0.385635	0.238114	0.000806368	0.0359204	0.000275482	5.28038e-06	0.0168007	1.42981e-07	4.85971e-05	1.93864e-05	6.58444e-05	0
7.375	2.55181	0.000172292	2.5423e-05	0.00173727	0.00394092	0.000732867	0.000942754	7.25175e-06	3.17882e-06	0.000106796	1.37099e-07	1.47355e-05	2.30345e-05	4.17795e-05	0	0.0604617	10.5838	0.000251301	9.92208	1.80054	1.11098	1.76781	4.78613e-05	0.000131076	0.000161309	0.00653917	0	0	8.94161e-13	0.364265	0			7.375	1.92712	0.00437362	0.000176577	0.383724	0.236932	0.00079205	0.0357335	0.000274043	5.15594e-06	0.0170783	1.371e-07	4.85444e-05	1.93765e-05	6.58328e-05	0
7.41667	2.55197	0.000169691	2.48954e-05	0.00169319	0.00386018	0.000720324	0.000917841	7.0601e-06	3.09906e-06	0.00010637	1.31461e-07	1.47347e-05	2.30343e-05	4.17777e-05	0	0.0604641	10.5837	0.000249456	9.92206	1.80056	1.11099	1.76792	4.79004e-05	0.000129592	0.00015726	0.00640371	0	0	8.57384e-13	0.364265	0			7.41667	1.93026	0.0043655	0.00017396	0.381819	0.235755	0.000777981	0.0355476	0.000272612	5.03449e-06	0.0173584	1.31461e-07	4.8492e-05	1.93667e-05	6.58213e-05	0
7.45833	2.55212	0.000167128	2.43787e-05	0.00165022	0.0037811	0.000707996	0.000893586	6.87353e-06	3.02134e-06	0.000105949	1.26054e-07	1.4734e-05	2.3034e-05	4.1776e-05	0	0.0604663	10.5837	0.000247643	9.92204	1.80058	1.11101	1.76803	4.79386e-05	0.000128125	0.000153311	0.00627117	0	0	8.2212e-13	0.364265	0			7.45833	1.93339	0.00435738	0.00017138	0.379921	0.234581	0.000764158	0.0353625	0.000271187	4.91596e-06	0.0176408	1.26054e-07	4.844e-05	1.9357e-05	6.58098e-05	0
7.5	2.55227	0.000164605	2.38727e-05	0.00160835	0.00370363	0.000695879	0.000869972	6.69188e-06	2.9456e-06	0.000105533	1.20869e-07	1.47333e-05	2.30338e-05	4.17743e-05	0	0.0604685	10.5836	0.000245863	9.92201	1.80061	1.11102	1.76814	4.79759e-05	0.000126674	0.000149461	0.00614147	0	0	7.88306e-13	0.364265	0			7.5	1.93651	0.00434923	0.000168836	0.378029	0.233412	0.000750575	0.0351783	0.000269769	4.80027e-06	0.0179253	1.2087e-07	4.83883e-05	1.93473e-05	6.57983e-05	0
7.54167	2.55242	0.000162119	2.33772e-05	0.00156754	0.00362775	0.000683968	0.000846982	6.51504e-06	2.8718e-06	0.000105123	1.15898e-07	1.47326e-05	2.30335e-05	4.17727e-05	0	0.0604707	10.5836	0.000244114	9.92199	1.80063	1.11103	1.76825	4.80122e-05	0.000125239	0.000145707	0.00601455	0	0	7.55883e-13	0.364265	0			7.54167	1.93962	0.00434107	0.000166329	0.376143	0.232247	0.000737228	0.034995	0.000268358	4.68736e-06	0.018212	1.15898e-07	4.83369e-05	1.93376e-05	6.57869e-05	0
7.58333	2.55256	0.000159671	2.2892e-05	0.00152776	0.00355342	0.000672261	0.000824601	6.34288e-06	2.79987e-06	0.000104717	1.11131e-07	1.47319e-05	2.30333e-05	4.17711e-05	0	0.0604728	10.5835	0.000242396	9.92197	1.80066	1.11105	1.76835	4.80475e-05	0.000123819	0.000142046	0.00589035	0	0	7.24793e-13	0.364265	0			7.58333	1.94272	0.0043329	0.000163859	0.374264	0.231085	0.000724114	0.0348125	0.000266953	4.57715e-06	0.0185006	1.11131e-07	4.82858e-05	1.9328e-05	6.57755e-05	0
7.625	2.55271	0.000157259	2.24169e-05	0.00148899	0.00348062	0.000660754	0.000802811	6.17527e-06	2.72979e-06	0.000104317	1.0656e-07	1.47313e-05	2.3033e-05	4.17695e-05	0	0.0604749	10.5835	0.000240708	9.92195	1.80069	1.11106	1.76845	4.80816e-05	0.000122415	0.000138477	0.00576881	0	0	6.94982e-13	0.364265	0			7.625	1.9458	0.00432471	0.000161423	0.372392	0.229928	0.000711229	0.0346309	0.000265556	4.46958e-06	0.018791	1.0656e-07	4.82351e-05	1.93184e-05	6.57642e-05	0
7.66667	2.55284	0.000154884	2.19516e-05	0.00145121	0.0034093	0.000649444	0.000781597	6.01208e-06	2.66149e-06	0.000103921	1.02177e-07	1.47306e-05	2.30328e-05	4.1768e-05	0	0.0604769	10.5834	0.00023905	9.92193	1.80071	1.11107	1.76855	4.81146e-05	0.000121027	0.000134997	0.00564986	0	0	6.66397e-13	0.364265	0			7.66667	1.94888	0.00431651	0.000159022	0.370526	0.228775	0.000698568	0.0344502	0.000264164	4.36458e-06	0.0190831	1.02178e-07	4.81846e-05	1.93088e-05	6.57529e-05	0
7.70833	2.55298	0.000152544	2.1496e-05	0.00141438	0.00333944	0.000638327	0.000760944	5.85322e-06	2.59493e-06	0.000103531	9.79745e-08	1.473e-05	2.30326e-05	4.17665e-05	0	0.0604789	10.5834	0.000237421	9.92191	1.80074	1.11109	1.76864	4.81465e-05	0.000119654	0.000131603	0.00553345	0	0	6.38988e-13	0.364265	0			7.70833	1.95194	0.0043083	0.000156656	0.368666	0.227625	0.000686128	0.0342703	0.000262779	4.26209e-06	0.0193767	9.79751e-08	4.81345e-05	1.92993e-05	6.57416e-05	0
7.75	2.55311	0.00015024	2.10498e-05	0.00137849	0.00327101	0.000627399	0.000740837	5.69855e-06	2.53007e-06	0.000103145	9.39447e-08	1.47294e-05	2.30323e-05	4.1765e-05	0	0.0604809	10.5833	0.000235821	9.92189	1.80077	1.1111	1.76874	4.81773e-05	0.000118296	0.000128295	0.00541952	0	0	6.12707e-13	0.364265	0			7.75	1.955	0.00430007	0.000154324	0.366813	0.22648	0.000673905	0.0340912	0.000261401	4.16205e-06	0.0196717	9.39453e-08	4.80846e-05	1.92898e-05	6.57304e-05	0
7.79167	2.55324	0.00014797	2.06129e-05	0.0013435	0.00320399	0.000616659	0.000721261	5.54797e-06	2.46686e-06	0.000102765	9.00808e-08	1.47288e-05	2.30321e-05	4.17636e-05	0	0.0604828	10.5833	0.000234248	9.92187	1.80079	1.11112	1.76883	4.8207e-05	0.000116953	0.000125069	0.00530801	0	0	5.87506e-13	0.364265	0			7.79167	1.95804	0.00429182	0.000152026	0.364966	0.225338	0.000661896	0.0339129	0.000260029	4.0644e-06	0.0199679	9.00813e-08	4.80351e-05	1.92804e-05	6.57192e-05	0
7.83333	2.55337	0.000145735	2.0185e-05	0.00130941	0.00313833	0.000606102	0.000702203	5.40137e-06	2.40525e-06	0.000102389	8.63757e-08	1.47282e-05	2.30319e-05	4.17622e-05	0	0.0604846	10.5832	0.000232704	9.92185	1.80082	1.11113	1.76892	4.82353e-05	0.000115624	0.000121924	0.00519887	0	0	5.63342e-13	0.364265	0			7.83333	1.96107	0.00428357	0.00014976	0.363126	0.224201	0.000650097	0.0337355	0.000258664	3.96908e-06	0.0202651	8.63763e-08	4.79859e-05	1.9271e-05	6.5708e-05	0
7.875	2.55349	0.000143533	1.97661e-05	0.00127618	0.00307402	0.000595726	0.000683648	5.25864e-06	2.34522e-06	0.000102018	8.28231e-08	1.47276e-05	2.30317e-05	4.17608e-05	0	0.0604864	10.5832	0.000231187	9.92183	1.80085	1.11115	1.76901	4.82623e-05	0.00011431	0.000118857	0.00509205	0	0	5.40171e-13	0.364265	0			7.875	1.96409	0.0042753	0.000147527	0.361292	0.223068	0.000638504	0.0335589	0.000257304	3.87603e-06	0.0205632	8.28236e-08	4.79369e-05	1.92616e-05	6.56969e-05	0
7.91667	2.55361	0.000141365	1.93558e-05	0.00124379	0.00301102	0.000585527	0.000665584	5.11969e-06	2.2867e-06	0.000101651	7.94165e-08	1.4727e-05	2.30315e-05	4.17595e-05	0	0.0604882	10.5831	0.000229696	9.92181	1.80088	1.11116	1.7691	4.8288e-05	0.00011301	0.000115867	0.0049875	0	0	5.17954e-13	0.364265	0			7.91667	1.9671	0.00426702	0.000145326	0.359465	0.221939	0.000627113	0.0333831	0.000255952	3.7852e-06	0.0208621	7.9417e-08	4.78883e-05	1.92523e-05	6.56859e-05	0
7.95833	2.55373	0.000139229	1.8954e-05	0.00121222	0.00294932	0.000575502	0.000647998	4.98441e-06	2.22968e-06	0.000101289	7.61501e-08	1.47265e-05	2.30313e-05	4.17582e-05	0	0.06049	10.5831	0.000228232	9.92179	1.80091	1.11117	1.76918	4.83125e-05	0.000111725	0.000112951	0.00488515	0	0	4.9665e-13	0.364265	0			7.95833	1.9701	0.00425872	0.000143157	0.357644	0.220813	0.000615922	0.0332081	0.000254605	3.69653e-06	0.0211614	7.61506e-08	4.784e-05	1.9243e-05	6.56748e-05	0
8	2.55384	0.000137125	1.85605e-05	0.00118146	0.00288887	0.000565649	0.000630876	4.85271e-06	2.1741e-06	0.000100932	7.30181e-08	1.47259e-05	2.30311e-05	4.17569e-05	0	0.0604917	10.583	0.000226793	9.92178	1.80093	1.11119	1.76926	4.83355e-05	0.000110453	0.000110109	0.00478497	0	0	4.76223e-13	0.364265	0			8	1.97309	0.00425042	0.000141019	0.35583	0.219692	0.000604927	0.0330339	0.000253264	3.60997e-06	0.021461	7.30185e-08	4.77919e-05	1.92338e-05	6.56638e-05	0
																																			1.97606	0.0042421	0.000138913	0.354023	0.218575	0.000594124	0.0328605	0.00025193	3.52547e-06	0.0217608	7.00152e-08	4.77442e-05	1.92246e-05	6.56529e-05	0
																																			1.97903	0.00423377	0.000136836	0.352222	0.217462	0.00058351	0.0326879	0.000250602	3.44298e-06	0.0220606	6.71355e-08	4.76968e-05	1.92154e-05	6.5642e-05	0
																																			1.98198	0.00422543	0.00013479	0.350427	0.216353	0.000573083	0.0325161	0.000249279	3.36244e-06	0.02236	6.43742e-08	4.76496e-05	1.92063e-05	6.56311e-05	0
																																			1.98493	0.00421708	0.000132773	0.348639	0.215248	0.000562838	0.0323451	0.000247963	3.28382e-06	0.0226591	6.17265e-08	4.76027e-05	1.91972e-05	6.56203e-05	0
																																			1.98786	0.00420871	0.000130785	0.346858	0.214147	0.000552773	0.0321748	0.000246653	3.20706e-06	0.0229574	5.91876e-08	4.75562e-05	1.91882e-05	6.56095e-05	0
																																			1.99078	0.00420034	0.000128826	0.345083	0.21305	0.000542885	0.0320053	0.000245349	3.13212e-06	0.0232549	5.67532e-08	4.75099e-05	1.91792e-05	6.55988e-05	0
																																			1.99369	0.00419196	0.000126896	0.343315	0.211957	0.00053317	0.0318365	0.00024405	3.05896e-06	0.0235513	5.4419e-08	4.74639e-05	1.91702e-05	6.5588e-05	0
																																			1.99659	0.00418356	0.000124993	0.341553	0.210869	0.000523626	0.0316686	0.000242758	2.98753e-06	0.0238464	5.21807e-08	4.74181e-05	1.91613e-05	6.55774e-05	0
																																			1.99948	0.00417516	0.000123118	0.339798	0.209784	0.000514249	0.0315013	0.000241471	2.91778e-06	0.0241401	5.00345e-08	4.73727e-05	1.91524e-05	6.55667e-05	0
																																			2.00236	0.00416674	0.00012127	0.338049	0.208703	0.000505038	0.0313348	0.00024019	2.84969e-06	0.024432	4.79766e-08	4.73275e-05	1.91436e-05	6.55562e-05	0
																																			2.00523	0.00415832	0.00011945	0.336307	0.207627	0.000495988	0.0311691	0.000238915	2.78321e-06	0.0247221	4.60033e-08	4.72826e-05	1.91348e-05	6.55456e-05	0
																																			2.00808	0.00414988	0.000117655	0.334571	0.206554	0.000487097	0.0310041	0.000237645	2.7183e-06	0.02501	4.41112e-08	4.7238e-05	1.9126e-05	6.55351e-05	0
																																			2.01093	0.00414144	0.000115887	0.332842	0.205486	0.000478363	0.0308399	0.000236382	2.65491e-06	0.0252956	4.22969e-08	4.71937e-05	1.91173e-05	6.55246e-05	0
																																			2.01376	0.00413299	0.000114144	0.33112	0.204421	0.000469783	0.0306764	0.000235124	2.59303e-06	0.0255787	4.05572e-08	4.71496e-05	1.91086e-05	6.55142e-05	0
																																			2.01659	0.00412453	0.000112427	0.329404	0.203361	0.000461354	0.0305136	0.000233871	2.5326e-06	0.0258592	3.88891e-08	4.71058e-05	1.91e-05	6.55038e-05	0
																																			2.0194	0.00411606	0.000110735	0.327695	0.202305	0.000453074	0.0303515	0.000232625	2.4736e-06	0.0261367	3.72896e-08	4.70623e-05	1.90914e-05	6.54935e-05	0
																																			2.0222	0.00410758	0.000109068	0.325992	0.201252	0.000444939	0.0301902	0.000231384	2.41599e-06	0.0264112	3.57559e-08	4.7019e-05	1.90828e-05	6.54832e-05	0
																																			2.02499	0.0040991	0.000107425	0.324296	0.200204	0.000436948	0.0300296	0.000230148	2.35973e-06	0.0266824	3.42852e-08	4.6976e-05	1.90743e-05	6.54729e-05	0
																																			2.02777	0.0040906	0.000105806	0.322606	0.19916	0.000429098	0.0298697	0.000228918	2.30479e-06	0.0269502	3.28751e-08	4.69333e-05	1.90658e-05	6.54627e-05	0
																																			2.03054	0.0040821	0.00010421	0.320923	0.19812	0.000421387	0.0297105	0.000227693	2.25115e-06	0.0272144	3.15229e-08	4.68908e-05	1.90573e-05	6.54525e-05	0
																																			2.03329	0.00407359	0.000102638	0.319246	0.197084	0.000413811	0.029552	0.000226474	2.19877e-06	0.0274749	3.02264e-08	4.68486e-05	1.90489e-05	6.54423e-05	0
																																			2.03604	0.00406508	0.000101089	0.317576	0.196052	0.00040637	0.0293942	0.000225261	2.14762e-06	0.0277315	2.89831e-08	4.68067e-05	1.90405e-05	6.54322e-05	0
																																			2.03878	0.00405655	9.95627e-05	0.315913	0.195024	0.00039906	0.0292371	0.000224053	2.09767e-06	0.0279841	2.77911e-08	4.6765e-05	1.90322e-05	6.54221e-05	0
																																			2.0415	0.00404803	9.80587e-05	0.314256	0.194	0.000391879	0.0290808	0.00022285	2.04889e-06	0.0282326	2.6648e-08	4.67236e-05	1.90239e-05	6.54121e-05	0
[truncated: 16 more columns]

## Sheet: Figure 2
Data used to generate Figure 2 and values in Additional Table 1
Time measured in days; pH in pH units; absorbed metabolites in g; HCO3 balance in M; all other values in g/L
Alpha parameter set																																		Beta parameter set
Time	Bacteriodes	NoButyStarchDeg	NoButyFibreDeg	LactateProducers	ButyrateProducers1	ButyrateProducers2	PropionateProducers	ButyrateProducers3	Acetogens	Methanogens	SRB	Protein	NSP	RS	Sugars	H2	CO2	CH4	H2O	Acetate	Propionate	Succinate	Lactate	Formate	Ethanol	Butyrate	Sulphate	H2S	Bicarbonate	other	Mucin			Time	Bacteriodes	NoButyStarchDeg	NoButyFibreDeg	LactateProducers	ButyrateProducers1	ButyrateProducers2	PropionateProducers	ButyrateProducers3	Acetogens	Methanogens	SRB	Protein	NSP	RS	Sugars
0	0.0527	0.03961	0.03961	0.01955	0.0595	0.04845	0.03145	0.03366	0.01122	0.0004097	0.0004097	6	1.8	5.6	0	0	10	0	10	1.9456	0.6656	0	0	0	0	0.4398	0	0	0	0	0			0	0.0527	0.03961	0.03961	0.01955	0.0595	0.04845	0.03145	0.03366	0.01122	0.0004097	0.0004097	6	1.8	5.6	0
0.0416667	0.0604786	0.0419008	0.0458657	0.0227178	0.0737421	0.0641488	0.0389379	0.0402783	0.014204	0.000392849	0.000392849	5.96999	1.72154	5.44367	0	0.00146349	10.0351	0	10.0012	1.88578	0.654478	0.0187994	0.000659226	0.0139448	0.000364972	0.476976	0	0	1.76845e-09	0.0102997	0			0.0416667	0.0707794	0.0628482	0.0539527	0.0299817	0.0912432	0.0633699	0.0371702	0.0397823	0.013545	0.000410248	0.000392849	5.97371	1.68814	5.29014	0
0.0833333	0.0694149	0.0443374	0.0530446	0.0263956	0.0913931	0.0848605	0.0481101	0.0481125	0.0182615	0.000376691	0.000376691	5.9371	1.62924	5.25832	0	0.00312772	10.078	0	10.0042	1.83056	0.647411	0.0396171	0.000688587	0.0303173	0.000773418	0.527511	0	0	1.69571e-09	0.0216864	0			0.0833333	0.0950608	0.0997839	0.0734488	0.0459869	0.139943	0.0828573	0.0438476	0.0469291	0.0165739	0.00041269	0.000376691	5.94015	1.53922	4.85581	0
0.125	0.0796854	0.0469333	0.0612531	0.0306642	0.113269	0.112137	0.0594125	0.0574451	0.0235486	0.000361198	0.000361198	5.90085	1.52005	5.03589	0	0.00501641	10.1303	0	10.0094	1.77947	0.644966	0.0627346	0.000720869	0.0504422	0.00123267	0.594703	0	0	1.62597e-09	0.034336	0			0.125	0.127671	0.158506	0.0999471	0.0705447	0.214662	0.10831	0.051724	0.0553589	0.0203388	0.000415413	0.000361198	5.89677	1.33715	4.23462	0
0.166667	0.0914956	0.0497049	0.0705941	0.035616	0.14038	0.147975	0.073333	0.0685578	0.0304061	0.000346341	0.000346342	5.86069	1.39059	4.7662	0	0.00717604	10.1942	0	10.0173	1.73222	0.647931	0.0884435	0.000755832	0.0754218	0.00175103	0.682868	0	0	1.55909e-09	0.0484485	0			0.166667	0.171468	0.251786	0.136001	0.108215	0.329273	0.141578	0.0610706	0.065362	0.02499	0.00041891	0.000346341	5.84011	1.0576	3.33299	0
0.208333	0.105086	0.0526724	0.0811559	0.0413569	0.17398	0.194918	0.0904709	0.0817856	0.039289	0.000332096	0.000332097	5.81599	1.23732	4.43598	0	0.00966386	10.2726	0	10.0286	1.68846	0.657279	0.117031	0.000792899	0.106585	0.00233788	0.7974	0	0	1.49496e-09	0.0642518	0			0.208333	0.230282	0.399357	0.185282	0.165935	0.504873	0.185199	0.0722501	0.0773263	0.0307251	0.000423398	0.000332096	5.76555	0.660329	2.01331	0
0.25	0.12074	0.0558619	0.0929928	0.0480075	0.21562	0.256157	0.111563	0.097527	0.0507899	0.000318437	0.000318437	5.76606	1.05704	4.0279	0	0.0125489	10.3692	0	10.0443	1.64774	0.674211	0.148752	0.000830924	0.145535	0.0030036	0.944941	0	0	1.43348e-09	0.0820039	0			0.25	0.3092	0.627458	0.25427	0.253774	0.772098	0.243307	0.0856973	0.091717	0.0377851	0.00042887	0.000318437	5.66686	0.0490551	0.111813	0
0.291667	0.138796	0.0593076	0.106094	0.0557029	0.267225	0.335596	0.137516	0.116257	0.065677	0.00030534	0.00030534	5.71009	0.847963	3.51895	0	0.0159137	10.4883	0	10.0653	1.6096	0.700191	0.183785	0.000867797	0.194154	0.00375954	1.13351	0	0	1.37452e-09	0.101996	0			0.291667	0.363869	0.644714	0.257217	0.260158	0.791514	0.244409	0.0855951	0.091607	0.0375565	0.000434889	0.00030534	5.3706	2.87538e-05	7.73796e-05	0
0.333333	0.15966	0.0630568	0.120328	0.0645934	0.331177	0.43783	0.169448	0.138543	0.0849447	0.000292781	0.000292781	5.64719	0.611987	2.87815	0	0.0198558	10.6351	0	10.0929	1.57364	0.736981	0.222148	0.000899769	0.254515	0.00461763	1.37244	0	0	1.31798e-09	0.124556	0			0.333333	0.425212	0.647865	0.255364	0.260846	0.793605	0.241597	0.0838208	0.0897079	0.0368818	0.000441024	0.000292781	5.02373	2.86922e-05	7.70133e-05	0
0.375	0.183838	0.0671784	0.135347	0.0748397	0.410424	0.567856	0.208742	0.165063	0.109879	0.000280739	0.000280739	5.57637	0.359567	2.06254	0	0.0244879	10.8156	0	10.1285	1.53981	0.78665	0.26356	0.000920147	0.328598	0.00558945	1.67185	0	0	1.26377e-09	0.150044	0			0.375	0.49693	0.650898	0.253494	0.26149	0.79556	0.238792	0.0820822	0.087847	0.0362157	0.000447279	0.000280739	4.62837	2.86123e-05	7.66181e-05	0
0.416667	0.211984	0.0717823	0.150389	0.0866017	0.508602	0.730101	0.257111	0.196637	0.142139	0.000269192	0.000269192	5.4966	0.121142	1.00974	0	0.0299344	11.0358	0	10.1733	1.50916	0.851489	0.307132	0.000915831	0.417499	0.00668386	2.04079	0	0	1.21179e-09	0.178843	0			0.416667	0.580786	0.6538	0.251605	0.262083	0.797363	0.235992	0.080378	0.086023	0.035558	0.000453659	0.000269192	4.17582	2.85117e-05	7.61897e-05	0
0.458333	0.243874	0.075217	0.16003	0.0962356	0.597405	0.875172	0.300591	0.223895	0.172737	0.00025812	0.00025812	5.38651	2.91341e-05	0.00015542	0	0.0348101	11.2327	0	10.2131	1.4823	0.911039	0.344967	8.48116e-05	0.493402	0.00757288	2.36499	0	0	1.16195e-09	0.218796	0			0.458333	0.678845	0.656556	0.249693	0.262621	0.798997	0.233192	0.0787069	0.0842343	0.0349083	0.000460171	0.00025812	3.65591	2.83877e-05	7.57234e-05	0
0.5	0.277168	0.0733216	0.157269	0.095036	0.596194	0.879437	0.299669	0.222052	0.173547	0.000247504	0.000247504	5.19753	2.91229e-05	0.000155294	0	0.0355402	11.2417	0	10.2127	1.45243	0.909633	0.367065	8.51784e-05	0.494923	0.00750949	2.36035	0	0	1.11416e-09	0.287733	0			0.5	0.79353	0.659149	0.247751	0.263096	0.800439	0.23039	0.0770674	0.0824796	0.034266	0.00046682	0.000247504	3.05673	2.82372e-05	7.5214e-05	0
0.541667	0.31501	0.071473	0.154552	0.0938494	0.594968	0.883695	0.298739	0.220218	0.174355	0.000237324	0.000237324	4.98732	2.91084e-05	0.000155134	0	0.0363769	11.2518	0	10.2122	1.42788	0.91088	0.392347	8.55334e-05	0.496405	0.00744545	2.35597	0	0	1.06834e-09	0.364482	0			0.541667	0.927674	0.661559	0.245776	0.263501	0.801668	0.227581	0.0754581	0.0807571	0.0336306	0.000473614	0.000237324	2.36432	2.8057e-05	7.46559e-05	0
0.583333	0.358024	0.0696699	0.151881	0.0926753	0.593723	0.887938	0.297798	0.218391	0.17516	0.000227563	0.000227563	4.75279	2.90905e-05	0.000154936	0	0.0373353	11.2632	0	10.2119	1.40901	0.915026	0.421257	8.58751e-05	0.497846	0.00738077	2.35182	0	0	1.02439e-09	0.450181	0			0.583333	1.08459	0.663765	0.243762	0.263827	0.802656	0.224762	0.0738775	0.0790652	0.0330017	0.000480561	0.000227563	1.5624	2.78435e-05	7.40428e-05	0
0.625	0.406916	0.067911	0.149252	0.0915129	0.592455	0.89216	0.296846	0.21657	0.175959	0.000218203	0.000218203	4.49042	2.90691e-05	0.000154698	0	0.0384326	11.2761	0	10.2115	1.39625	0.922357	0.454299	8.62022e-05	0.499245	0.00731548	2.34788	0	0	9.82261e-10	0.546119	0			0.625	1.26811	0.66574	0.241701	0.264064	0.803376	0.221927	0.0723238	0.0774023	0.0323787	0.000487669	0.000218203	0.63216	2.75922e-05	7.33659e-05	0
0.666667	0.462494	0.0661949	0.146665	0.0903618	0.591159	0.896352	0.295879	0.214753	0.176752	0.000209228	0.000209228	4.19622	2.9044e-05	0.000154417	0	0.0396885	11.2907	0	10.2112	1.39011	0.933205	0.492046	8.65127e-05	0.500597	0.00724959	2.34411	0	0	9.4186e-10	0.653763	0			0.666667	1.39659	0.666332	0.239245	0.263757	0.802438	0.218803	0.0707366	0.0757036	0.0317319	0.000494942	0.000209228	0.000335316	2.37123e-05	6.523e-05	0
0.708333	0.525673	0.0645205	0.144118	0.0892212	0.58983	0.900504	0.294895	0.212938	0.177535	0.000200623	0.000200623	3.86564	2.90152e-05	0.000154088	0	0.041125	11.3073	0	10.211	1.39118	0.947951	0.53515	8.68047e-05	0.501902	0.00718311	2.34049	0	0	9.03121e-10	0.774778	0			0.708333	1.40459	0.665142	0.236282	0.262749	0.799368	0.215307	0.0690976	0.0739493	0.031053	0.000502335	0.000200623	0.0003338	2.38187e-05	6.54054e-05	0
0.75	0.597495	0.0628865	0.141611	0.0880905	0.588463	0.904606	0.293893	0.211125	0.178307	0.000192371	0.000192371	3.49353	2.89825e-05	0.000153707	0	0.0427675	11.326	0	10.2108	1.40014	0.967031	0.58435	8.7076e-05	0.503154	0.00711604	2.33699	0	0	8.65976e-10	0.911057	0			0.75	1.41246	0.664021	0.23338	0.261772	0.796395	0.211885	0.0675046	0.0722443	0.0303904	0.000509835	0.000192371	0.000332322	2.39227e-05	6.55743e-05	0
0.791667	0.679148	0.0612916	0.139142	0.086969	0.587051	0.908648	0.292868	0.209312	0.179065	0.000184459	0.000184459	3.07404	2.89455e-05	0.000153269	0	0.0446446	11.3472	0	10.2106	1.41777	0.990948	0.64049	8.73241e-05	0.504351	0.00704838	2.33356	0	0	8.30358e-10	1.06475	0			0.791667	1.42021	0.662966	0.230534	0.260826	0.793513	0.208534	0.0659563	0.0705871	0.0297436	0.000517446	0.000184459	0.00033088	2.40245e-05	6.57371e-05	0
0.833333	0.771981	0.0597347	0.13671	0.085856	0.585587	0.912616	0.291817	0.207496	0.179807	0.000176872	0.000176872	2.60049	2.89042e-05	0.000152768	0	0.0467889	11.3712	0	10.2104	1.445	1.02028	0.704527	8.75461e-05	0.505487	0.00698014	2.33019	0	0	7.96205e-10	1.23831	0			0.833333	1.42785	0.661975	0.227744	0.259909	0.79072	0.205251	0.0644512	0.0689762	0.029112	0.000525167	0.000176872	0.000329475	2.4124e-05	6.58939e-05	0
0.875	0.877526	0.0582146	0.134314	0.0847507	0.584066	0.916498	0.290739	0.205676	0.18053	0.000169597	0.000169597	2.06532	2.88582e-05	0.0001522	0	0.0492374	11.3984	0	10.2102	1.48286	1.05567	0.777549	8.77391e-05	0.506558	0.0069113	2.32682	0	0	7.63457e-10	1.4345	0			0.875	1.43536	0.661044	0.225007	0.259019	0.788012	0.202036	0.0629882	0.0674103	0.0284954	0.000533002	0.000169597	0.000328103	2.42214e-05	6.60449e-05	0
0.916667	0.997521	0.0567301	0.131952	0.0836524	0.582478	0.920279	0.289628	0.20385	0.18123	0.000162621	0.000162622	1.45995	2.88071e-05	0.000151556	0	0.0520322	11.4293	0	10.21	1.53254	1.09789	0.860789	8.78994e-05	0.507558	0.00684184	2.32341	0	0	7.32056e-10	1.65649	0			0.916667	1.44277	0.660172	0.222323	0.258157	0.785386	0.198884	0.0615659	0.065888	0.0278932	0.000540951	0.000162621	0.000326765	2.43166e-05	6.61903e-05	0
0.958333	1.13391	0.0552802	0.129624	0.0825602	0.580816	0.923942	0.288481	0.202016	0.181904	0.000155933	0.000155933	0.77479	2.87506e-05	0.000150829	0	0.0552201	11.4644	0	10.2098	1.5954	1.14776	0.955626	8.80226e-05	0.50848	0.00677174	2.31994	0	0	7.01946e-10	1.90778	0			0.958333	1.45006	0.659357	0.219689	0.257321	0.782839	0.195796	0.0601832	0.0644081	0.027305	0.000549016	0.000155933	0.000325459	2.44098e-05	6.63303e-05	0
1	1.28773	0.0538634	0.127327	0.0814729	0.579066	0.927461	0.287292	0.200171	0.182547	0.000149519	0.000149519	0.00490822	2.85812e-05	0.000148741	0	0.0588257	11.5039	0	10.2097	1.67213	1.20572	1.06279	8.76555e-05	0.509314	0.00670095	2.31633	0	0	6.73075e-10	2.19019	0			1	1.45723	0.658596	0.217103	0.256509	0.780367	0.192769	0.0588388	0.0629692	0.0267304	0.000557198	0.000149519	0.000324183	2.4501e-05	6.64651e-05	0
1.04167	1.29422	0.0524263	0.124926	0.0802592	0.575926	0.928574	0.285433	0.197936	0.182674	0.000143369	0.00014337	0.000414817	2.7748e-05	0.000138512	0	0.0587871	11.5014	0	10.2088	1.64365	1.19741	1.06505	8.31861e-05	0.508931	0.006618	2.30757	0	0	6.45391e-10	2.19158	0			1.04167	1.4643	0.657887	0.214566	0.255721	0.777968	0.189801	0.0575317	0.0615701	0.0261691	0.0005655	0.000143369	0.000322938	2.45902e-05	6.65947e-05	0
1.08333	1.29973	0.0510288	0.122575	0.0790674	0.572839	0.92976	0.283601	0.195736	0.182815	0.000137473	0.000137473	0.000413224	2.7826e-05	0.000138867	0	0.0587269	11.4987	0	10.2081	1.61569	1.18908	1.06662	8.38076e-05	0.508577	0.00653594	2.29918	0	0	6.18846e-10	2.19133	0			1.08333	1.47126	0.657228	0.212074	0.254957	0.77564	0.186891	0.0562607	0.0602097	0.0256207	0.000573923	0.000137473	0.000321721	2.46775e-05	6.67195e-05	0
1.125	1.3051	0.0496702	0.120275	0.0778978	0.569814	0.931037	0.281801	0.193572	0.182974	0.000131818	0.000131818	0.000411682	2.79008e-05	0.000139209	0	0.0586664	11.4961	0	10.2073	1.58881	1.1811	1.06813	8.44278e-05	0.508262	0.00645485	2.29117	0	0	5.93393e-10	2.19109	0			1.125	1.47812	0.656616	0.209627	0.254214	0.773378	0.184037	0.0550248	0.0588869	0.0250849	0.000582468	0.000131818	0.000320533	2.4763e-05	6.68395e-05	0
1.16667	1.31034	0.0483493	0.118024	0.0767499	0.566849	0.9324	0.280032	0.191443	0.183149	0.000126397	0.000126397	0.000410189	2.79723e-05	0.000139538	0	0.0586056	11.4936	0	10.2066	1.56297	1.17345	1.06957	8.5047e-05	0.507983	0.00637471	2.28354	0	0	5.68987e-10	2.19086	0			1.16667	1.48487	0.656051	0.207223	0.253493	0.771182	0.181237	0.053823	0.0576006	0.0245612	0.000591137	0.000126397	0.000319371	2.48466e-05	6.6955e-05	0
1.20833	1.31546	0.0470649	0.115821	0.0756231	0.563941	0.933848	0.278293	0.189349	0.18334	0.000121198	0.000121198	0.000408741	2.80407e-05	0.000139855	0	0.0585445	11.4911	0	10.206	1.53812	1.16611	1.07095	8.56652e-05	0.507741	0.0062955	2.27627	0	0	5.45584e-10	2.19064	0			1.20833	1.49152	0.655531	0.204862	0.252793	0.769048	0.178491	0.0526543	0.0563497	0.0240494	0.000599931	0.000121198	0.000318236	2.49285e-05	6.7066e-05	0
1.25	1.32046	0.0458159	0.113664	0.0745168	0.561087	0.935377	0.276582	0.187288	0.183546	0.000116213	0.000116213	0.000407338	2.8106e-05	0.000140159	0	0.0584833	11.4888	0	10.2054	1.51423	1.15908	1.07226	8.62826e-05	0.507533	0.00621723	2.26934	0	0	5.23144e-10	2.19042	0			1.25	1.49806	0.655052	0.202541	0.252112	0.766975	0.175796	0.0515176	0.0551331	0.0235492	0.000608854	0.000116213	0.000317127	2.50087e-05	6.71728e-05	0
1.29167	1.32533	0.0446013	0.111553	0.0734303	0.558286	0.936984	0.274899	0.185259	0.183767	0.000111433	0.000111433	0.000405978	2.81683e-05	0.000140452	0	0.0584219	11.4865	0	10.2049	1.49125	1.15235	1.07351	8.68993e-05	0.50736	0.00613986	2.26275	0	0	5.01627e-10	2.19022	0			1.29167	1.50451	0.654615	0.20026	0.251451	0.764959	0.173152	0.0504123	0.05395	0.0230602	0.000617905	0.000111433	0.000316042	2.50872e-05	6.72755e-05	0
1.33333	1.33009	0.0434201	0.109485	0.0723632	0.555535	0.938667	0.273241	0.183262	0.184003	0.00010685	0.00010685	0.000404658	2.82276e-05	0.000140733	0	0.0583603	11.4843	0	10.2044	1.46916	1.14589	1.07471	8.75154e-05	0.507219	0.0060634	2.25647	0	0	4.80995e-10	2.19003	0			1.33333	1.51086	0.654218	0.198018	0.250807	0.763	0.170557	0.0493372	0.0527993	0.0225821	0.000627086	0.00010685	0.000314981	2.5164e-05	6.73741e-05	0
1.375	1.33474	0.0422712	0.107459	0.0713148	0.552832	0.940422	0.271609	0.181295	0.184252	0.000102455	0.000102455	0.000403378	2.82842e-05	0.000141003	0	0.0582985	11.4822	0	10.2039	1.4479	1.13969	1.07585	8.8131e-05	0.507111	0.00598781	2.2505	0	0	4.61212e-10	2.18984	0			1.375	1.51711	0.653858	0.195813	0.250182	0.761094	0.168009	0.0482915	0.0516801	0.0221147	0.000636401	0.000102455	0.000313944	2.52393e-05	6.7469e-05	0
1.41667	1.33928	0.0411537	0.105475	0.0702848	0.550176	0.942247	0.270001	0.179357	0.184514	9.82411e-05	9.82412e-05	0.000402136	2.83379e-05	0.000141263	0	0.0582367	11.4801	0	10.2035	1.42745	1.13375	1.07693	8.87463e-05	0.507033	0.0059131	2.24483	0	0	4.42242e-10	2.18966	0			1.41667	1.52327	0.653534	0.193645	0.249573	0.75924	0.165508	0.0472745	0.0505915	0.0216577	0.000645849	9.82412e-05	0.00031293	2.53131e-05	6.75601e-05	0
1.45833	1.34371	0.0400667	0.103532	0.0692726	0.547563	0.94414	0.268416	0.177448	0.18479	9.42005e-05	9.42005e-05	0.00040093	2.83889e-05	0.000141512	0	0.0581747	11.4781	0	10.2032	1.40777	1.12806	1.07797	8.93614e-05	0.506986	0.00583925	2.23944	0	0	4.24052e-10	2.18949	0			1.45833	1.52933	0.653245	0.191512	0.248981	0.757436	0.163052	0.0462853	0.0495327	0.0212107	0.000655433	9.42005e-05	0.000311937	2.53854e-05	6.76476e-05	0
1.5	1.34803	0.0390093	0.101628	0.0682778	0.544993	0.946099	0.266853	0.175566	0.185078	9.0326e-05	9.0326e-05	0.000399759	2.84373e-05	0.000141751	0	0.0581126	11.4762	0	10.2028	1.38883	1.12259	1.07895	8.99763e-05	0.506969	0.00576625	2.23433	0	0	4.06611e-10	2.18932	0			1.5	1.5353	0.65299	0.189414	0.248405	0.75568	0.160641	0.0453231	0.0485028	0.0207737	0.000665154	9.0326e-05	0.000310966	2.54562e-05	6.77317e-05	0
1.54167	1.35225	0.0379806	0.0997621	0.0672999	0.542464	0.94812	0.265312	0.173712	0.185377	8.66108e-05	8.66109e-05	0.000398622	2.84832e-05	0.00014198	0	0.0580505	11.4743	0	10.2025	1.37061	1.11735	1.07988	9.05913e-05	0.50698	0.00569409	2.22948	0	0	3.89887e-10	2.18916	0			1.54167	1.54117	0.652768	0.18735	0.247844	0.753971	0.158272	0.0443872	0.0475011	0.0203462	0.000675014	8.66109e-05	0.000310016	2.55256e-05	6.78125e-05	0
1.58333	1.35636	0.0369798	0.0979336	0.0663384	0.539973	0.950201	0.263792	0.171884	0.185688	8.30485e-05	8.30486e-05	0.000397518	2.85265e-05	0.0001422	0	0.0579883	11.4725	0	10.2022	1.35306	1.11233	1.08076	9.12063e-05	0.507019	0.00562275	2.22488	0	0	3.73851e-10	2.18901	0			1.58333	1.54696	0.652576	0.185318	0.247298	0.752306	0.155946	0.0434768	0.0465266	0.019928	0.000685015	8.30485e-05	0.000309087	2.55936e-05	6.789e-05	0
1.625	1.36038	0.0360061	0.0961416	0.065393	0.53752	0.952341	0.262292	0.170081	0.18601	7.96327e-05	7.96328e-05	0.000396445	2.85674e-05	0.000142411	0	0.057926	11.4707	0	10.202	1.33617	1.1075	1.0816	9.18216e-05	0.507085	0.00555224	2.22052	0	0	3.58474e-10	2.18887	0			1.625	1.55266	0.652414	0.183319	0.246766	0.750685	0.153661	0.0425912	0.0455787	0.019519	0.000695159	7.96327e-05	0.000308177	2.56603e-05	6.79645e-05	0
1.66667	1.3643	0.0350587	0.0943851	0.0644633	0.535102	0.954536	0.260811	0.168304	0.186342	7.63574e-05	7.63574e-05	0.000395402	2.8606e-05	0.000142613	0	0.0578638	11.469	0	10.2017	1.31991	1.10287	1.08239	9.24371e-05	0.507178	0.00548252	2.21639	0	0	3.4373e-10	2.18873	0			1.66667	1.55827	0.652281	0.181351	0.246247	0.749105	0.151415	0.0417297	0.0446565	0.0191189	0.000705446	7.63574e-05	0.000307287	2.57257e-05	6.8036e-05	0
1.70833	1.36813	0.0341368	0.0926631	0.0635488	0.532719	0.956786	0.259348	0.16655	0.186685	7.32168e-05	7.32168e-05	0.000394389	2.86423e-05	0.000142806	0	0.0578015	11.4674	0	10.2015	1.30425	1.09842	1.08314	9.30531e-05	0.507297	0.00541361	2.21249	0	0	3.29592e-10	2.18859	0			1.70833	1.56379	0.652176	0.179413	0.245742	0.747565	0.149209	0.0408916	0.0437595	0.0187274	0.000715879	7.32168e-05	0.000306415	2.57898e-05	6.81046e-05	0
1.75	1.37186	0.0332398	0.0909749	0.0626493	0.530369	0.959088	0.257904	0.16482	0.187038	7.02054e-05	7.02054e-05	0.000393404	2.86763e-05	0.000142991	0	0.0577392	11.4658	0	10.2014	1.28916	1.09416	1.08385	9.36696e-05	0.50744	0.00534548	2.20881	0	0	3.16036e-10	2.18847	0			1.75	1.56923	0.652096	0.177505	0.24525	0.746064	0.147041	0.0400763	0.0428869	0.0183444	0.00072646	7.02054e-05	0.000305562	2.58527e-05	6.81704e-05	0
1.79167	1.3755	0.0323669	0.0893196	0.0617643	0.52805	0.96144	0.256476	0.163113	0.1874	6.73178e-05	6.73179e-05	0.000392446	2.87082e-05	0.000143168	0	0.057677	11.4642	0	10.2012	1.27463	1.09006	1.08452	9.42867e-05	0.507608	0.00527813	2.20533	0	0	3.03038e-10	2.18834	0			1.79167	1.57459	0.652043	0.175625	0.244769	0.744601	0.14491	0.0392832	0.042038	0.0179696	0.000737189	6.73178e-05	0.000304726	2.59144e-05	6.82335e-05	0
1.83333	1.37906	0.0315174	0.0876965	0.0608935	0.525761	0.96384	0.255065	0.161429	0.187771	6.4549e-05	6.45491e-05	0.000391515	2.8738e-05	0.000143337	0	0.0576147	11.4627	0	10.2011	1.26063	1.08612	1.08514	9.49044e-05	0.507799	0.00521155	2.20205	0	0	2.90574e-10	2.18823	0			1.83333	1.57986	0.652014	0.173774	0.244301	0.743173	0.142816	0.0385117	0.0412121	0.0176028	0.000748069	6.4549e-05	0.000303908	2.5975e-05	6.82941e-05	0
1.875	1.38253	0.0306906	0.0861047	0.0600366	0.523501	0.966286	0.253671	0.159767	0.18815	6.18941e-05	6.18941e-05	0.00039061	2.87657e-05	0.000143499	0	0.0575526	11.4612	0	10.201	1.24714	1.08234	1.08573	9.5523e-05	0.508013	0.00514573	2.19896	0	0	2.78622e-10	2.18811	0			1.875	1.58505	0.652009	0.171951	0.243844	0.74178	0.140758	0.037761	0.0404086	0.0172439	0.0007591	6.18941e-05	0.000303107	2.60344e-05	6.83522e-05	0
1.91667	1.38591	0.029886	0.0845435	0.0591932	0.521268	0.968777	0.252291	0.158125	0.188538	5.93484e-05	5.93484e-05	0.000389729	2.87915e-05	0.000143653	0	0.0574904	11.4598	0	10.2009	1.23413	1.07871	1.08629	9.61424e-05	0.50825	0.00508066	2.19605	0	0	2.67162e-10	2.188	0			1.91667	1.59016	0.652026	0.170154	0.243399	0.740421	0.138734	0.0370308	0.039627	0.0168927	0.000770285	5.93484e-05	0.000302323	2.60927e-05	6.8408e-05	0
1.95833	1.38921	0.0291028	0.0830122	0.0583631	0.519063	0.971311	0.250927	0.156505	0.188934	5.69074e-05	5.69074e-05	0.000388872	2.88154e-05	0.000143801	0	0.0574284	11.4584	0	10.2009	1.22159	1.07522	1.08681	9.67628e-05	0.508508	0.00501633	2.19332	0	0	2.56174e-10	2.1879	0			1.95833	1.59519	0.652065	0.168384	0.242963	0.739095	0.136744	0.0363203	0.0388665	0.0165489	0.000781624	5.69074e-05	0.000301555	2.61499e-05	6.84614e-05	0
2	1.39243	0.0283406	0.0815102	0.057546	0.516882	0.973885	0.249577	0.154905	0.189338	5.45668e-05	5.45668e-05	0.000388039	2.88374e-05	0.000143941	0	0.0573664	11.4571	0	10.2008	1.2095	1.07186	1.08729	9.73843e-05	0.508788	0.00495274	2.19076	0	0	2.45637e-10	2.1878	0			2	1.60014	0.652125	0.166639	0.242539	0.7378	0.134787	0.0356291	0.0381267	0.0162124	0.00079312	5.45668e-05	0.000300802	2.62061e-05	6.85126e-05	0
2.04167	1.39557	0.0275987	0.0800366	0.0567415	0.514726	0.976499	0.248241	0.153325	0.189749	5.23224e-05	5.23224e-05	0.000387228	2.88575e-05	0.000144075	0	0.0573045	11.4558	0	10.2008	1.19784	1.06863	1.08774	9.80068e-05	0.509088	0.00488987	2.18837	0	0	2.35534e-10	2.1877	0			2.04167	1.60502	0.652205	0.164919	0.242124	0.736535	0.132863	0.0349567	0.0374069	0.015883	0.000804773	5.23224e-05	0.000300065	2.62613e-05	6.85616e-05	0
2.08333	1.39863	0.0268765	0.078591	0.0559494	0.512593	0.979151	0.246918	0.151765	0.190168	5.01704e-05	5.01704e-05	0.000386439	2.8876e-05	0.000144203	0	0.0572426	11.4545	0	10.2008	1.18659	1.06553	1.08816	9.86306e-05	0.509408	0.00482773	2.18613	0	0	2.25847e-10	2.18761	0			2.08333	1.60982	0.652305	0.163224	0.241719	0.735299	0.130971	0.0343025	0.0367066	0.0155605	0.000816585	5.01704e-05	0.000299343	2.63155e-05	6.86087e-05	0
2.125	1.40162	0.0261735	0.0771726	0.0551695	0.510483	0.98184	0.245609	0.150224	0.190593	4.81069e-05	4.81069e-05	0.000385671	2.88927e-05	0.000144325	0	0.0571809	11.4533	0	10.2008	1.17574	1.06254	1.08855	9.92556e-05	0.509748	0.00476629	2.18404	0	0	2.16558e-10	2.18753	0			2.125	1.61454	0.652423	0.161552	0.241323	0.734092	0.12911	0.0336659	0.0360253	0.0152448	0.000828556	4.81069e-05	0.000298636	2.63688e-05	6.86537e-05	0
2.16667	1.40453	0.0254891	0.0757808	0.0544014	0.508394	0.984563	0.244312	0.148701	0.191025	4.61282e-05	4.61282e-05	0.000384924	2.89078e-05	0.00014444	0	0.0571193	11.4521	0	10.2009	1.16527	1.05967	1.0889	9.9882e-05	0.510107	0.00470556	2.18209	0	0	2.07651e-10	2.18744	0			2.16667	1.61919	0.652559	0.159905	0.240936	0.732912	0.127279	0.0330467	0.0353624	0.0149357	0.000840688	4.61282e-05	0.000297943	2.64211e-05	6.86968e-05	0
2.20833	1.40737	0.024823	0.0744151	0.0536449	0.506325	0.987319	0.243028	0.147197	0.191463	4.4231e-05	4.4231e-05	0.000384197	2.89213e-05	0.00014455	0	0.0570578	11.4509	0	10.2009	1.15516	1.0569	1.08923	0.00010051	0.510484	0.00464552	2.18029	0	0	1.9911e-10	2.18736	0			2.20833	1.62377	0.652713	0.15828	0.240558	0.731759	0.125479	0.0324442	0.0347175	0.0146331	0.000852981	4.4231e-05	0.000297264	2.64725e-05	6.87381e-05	0
2.25	1.41014	0.0241744	0.0730748	0.0528998	0.504276	0.990107	0.241755	0.14571	0.191907	4.24117e-05	4.24118e-05	0.000383489	2.89332e-05	0.000144654	0	0.0569964	11.4498	0	10.201	1.1454	1.05424	1.08953	0.000101139	0.510879	0.00458618	2.17862	0	0	1.9092e-10	2.18728	0			2.25	1.62828	0.652883	0.156677	0.240188	0.730631	0.123707	0.031858	0.03409	0.0143368	0.000865436	4.24117e-05	0.000296599	2.65231e-05	6.87776e-05	0
2.29167	1.41283	0.023543	0.0717595	0.0521659	0.502246	0.992926	0.240494	0.144241	0.192356	4.06673e-05	4.06673e-05	0.0003828	2.89437e-05	0.000144753	0	0.0569352	11.4487	0	10.201	1.13598	1.05167	1.08981	0.00010177	0.511292	0.00452751	2.17707	0	0	1.83068e-10	2.18721	0			2.29167	1.63272	0.653069	0.155096	0.239826	0.729527	0.121964	0.0312876	0.0334795	0.0140466	0.000878054	4.06673e-05	0.000295947	2.65727e-05	6.88155e-05	0
2.33333	1.41547	0.0229283	0.0704685	0.0514428	0.500234	0.995774	0.239244	0.142789	0.192812	3.89947e-05	3.89947e-05	0.000382129	2.89527e-05	0.000144847	0	0.0568741	11.4476	0	10.2011	1.12688	1.0492	1.09005	0.000102402	0.511721	0.00446952	2.17565	0	0	1.75538e-10	2.18714	0			2.33333	1.63708	0.65327	0.153537	0.239472	0.728448	0.120249	0.0307327	0.0328855	0.0137624	0.000890834	3.89947e-05	0.000295309	2.66216e-05	6.88516e-05	0
2.375	1.41803	0.0223299	0.0692014	0.0507305	0.498239	0.99865	0.238005	0.141355	0.193272	3.73908e-05	3.73908e-05	0.000381476	2.89603e-05	0.000144935	0	0.0568132	11.4465	0	10.2012	1.11809	1.04682	1.09028	0.000103037	0.512167	0.0044122	2.17434	0	0	1.68318e-10	2.18707	0			2.375	1.64138	0.653486	0.151999	0.239126	0.727392	0.118562	0.0301928	0.0323076	0.0134841	0.000903777	3.73908e-05	0.000294683	2.66696e-05	6.88863e-05	0
2.41667	1.42053	0.0217472	0.0679576	0.0500287	0.496261	1.00155	0.236777	0.139936	0.193738	3.58529e-05	3.58529e-05	0.00038084	2.89666e-05	0.000145019	0	0.0567523	11.4455	0	10.2013	1.1096	1.04452	1.09047	0.000103672	0.512629	0.00435554	2.17315	0	0	1.61395e-10	2.187	0			2.41667	1.64561	0.653716	0.150481	0.238787	0.726358	0.116901	0.0296675	0.0317453	0.0132115	0.000916882	3.58529e-05	0.000294069	2.67169e-05	6.89194e-05	0
2.45833	1.42297	0.0211799	0.0667367	0.0493371	0.494298	1.00448	0.235559	0.138534	0.194208	3.43783e-05	3.43783e-05	0.000380221	2.89715e-05	0.000145099	0	0.0566917	11.4445	0	10.2014	1.10139	1.04231	1.09065	0.00010431	0.513106	0.00429953	2.17207	0	0	1.54757e-10	2.18694	0			2.45833	1.64977	0.65396	0.148984	0.238456	0.725346	0.115267	0.0291564	0.0311982	0.0129445	0.000930149	3.43783e-05	0.000293468	2.67633e-05	6.8951e-05	0
2.5	1.42534	0.0206275	0.0655381	0.0486557	0.492351	1.00743	0.234351	0.137148	0.194683	3.29643e-05	3.29643e-05	0.000379618	2.89752e-05	0.000145173	0	0.0566312	11.4435	0	10.2016	1.09345	1.04017	1.0908	0.00010495	0.513599	0.00424417	2.17109	0	0	1.48392e-10	2.18688	0			2.5	1.65387	0.654217	0.147506	0.238131	0.724355	0.113658	0.0286591	0.0306658	0.0126829	0.000943576	3.29643e-05	0.000292879	2.68091e-05	6.89812e-05	0
2.54167	1.42765	0.0200897	0.0643615	0.0479841	0.490418	1.01041	0.233153	0.135778	0.195163	3.16085e-05	3.16085e-05	0.000379031	2.89777e-05	0.000145244	0	0.0565709	11.4426	0	10.2017	1.08577	1.03811	1.09093	0.000105591	0.514106	0.00418945	2.17021	0	0	1.42289e-10	2.18682	0			2.54167	1.65791	0.654487	0.146048	0.237813	0.723384	0.112075	0.0281752	0.0301479	0.0124267	0.000957162	3.16085e-05	0.000292301	2.68541e-05	6.90101e-05	0
2.58333	1.4299	0.019566	0.0632063	0.0473223	0.488499	1.01341	0.231964	0.134422	0.195646	3.03084e-05	3.03084e-05	0.00037846	2.8979e-05	0.00014531	0	0.0565107	11.4417	0	10.2018	1.07835	1.03612	1.09104	0.000106234	0.514628	0.00413537	2.16943	0	0	1.36436e-10	2.18677	0			2.58333	1.66187	0.654769	0.144608	0.237501	0.722433	0.110517	0.0277045	0.029644	0.0121756	0.000970903	3.03084e-05	0.000291735	2.68984e-05	6.90377e-05	0
2.625	1.4321	0.0190561	0.0620721	0.04667	0.486594	1.01642	0.230785	0.133083	0.196134	2.90618e-05	2.90618e-05	0.000377903	2.89791e-05	0.000145372	0	0.0564508	11.4407	0	10.202	1.07117	1.03419	1.09112	0.00010688	0.515163	0.00408191	2.16874	0	0	1.30825e-10	2.18672	0			2.625	1.66578	0.655062	0.143188	0.237195	0.721501	0.108983	0.0272464	0.0291536	0.0119296	0.000984798	2.90618e-05	0.00029118	2.6942e-05	6.9064e-05	0
2.66667	1.43424	0.0185595	0.0609585	0.046027	0.484701	1.01946	0.229615	0.131758	0.196625	2.78665e-05	2.78665e-05	0.000377361	2.89781e-05	0.00014543	0	0.056391	11.4399	0	10.2022	1.06422	1.03233	1.09119	0.000107527	0.515712	0.00402908	2.16814	0	0	1.25444e-10	2.18666	0			2.66667	1.66963	0.655367	0.141785	0.236896	0.720588	0.107473	0.0268007	0.0286765	0.0116886	0.000998841	2.78665e-05	0.000290636	2.69849e-05	6.90892e-05	0
2.70833	1.43632	0.018076	0.059865	0.0453932	0.48282	1.02252	0.228453	0.130447	0.19712	2.67203e-05	2.67204e-05	0.000376833	2.89761e-05	0.000145484	0	0.0563314	11.439	0	10.2023	1.05749	1.03054	1.09124	0.000108177	0.516274	0.00397686	2.16762	0	0	1.20284e-10	2.18662	0			2.70833	1.67341	0.655682	0.1404	0.236603	0.719692	0.105986	0.0263671	0.0282123	0.0114524	0.00101303	2.67203e-05	0.000290102	2.70272e-05	6.91131e-05	0
2.75	1.43835	0.0176052	0.0587913	0.0447685	0.480952	1.02559	0.2273	0.129151	0.197618	2.56213e-05	2.56213e-05	0.000376318	2.8973e-05	0.000145535	0	0.0562719	11.4381	0	10.2025	1.05098	1.0288	1.09127	0.000108829	0.516848	0.00392525	2.16719	0	0	1.15337e-10	2.18657	0			2.75	1.67714	0.656008	0.139033	0.236315	0.718814	0.104522	0.0259451	0.0277607	0.0112208	0.00102735	2.56213e-05	0.000289579	2.70689e-05	6.9136e-05	0
2.79167	1.44032	0.0171467	0.057737	0.0441525	0.479094	1.02868	0.226156	0.127869	0.19812	2.45675e-05	2.45675e-05	0.000375818	2.8969e-05	0.000145582	0	0.0562127	11.4373	0	10.2027	1.04468	1.02712	1.09129	0.000109483	0.517435	0.00387424	2.16683	0	0	1.10593e-10	2.18652	0			2.79167	1.6808	0.656344	0.137683	0.236033	0.717953	0.103081	0.0255346	0.0273212	0.0109938	0.0010418	2.45675e-05	0.000289066	2.71099e-05	6.91578e-05	0
2.83333	1.44224	0.0167002	0.0567016	0.0435453	0.477248	1.03179	0.22502	0.126601	0.198624	2.35571e-05	2.35571e-05	0.00037533	2.8964e-05	0.000145626	0	0.0561537	11.4365	0	10.2029	1.03857	1.02549	1.09128	0.000110139	0.518034	0.00382383	2.16654	0	0	1.06044e-10	2.18648	0			2.83333	1.68441	0.656689	0.13635	0.235756	0.717108	0.101661	0.0251351	0.0268936	0.0107713	0.00105637	2.3557e-05	0.000288563	2.71504e-05	6.91786e-05	0
2.875	1.44411	0.0162654	0.0556849	0.0429467	0.475411	1.03491	0.223893	0.125347	0.199132	2.25881e-05	2.25882e-05	0.000374855	2.8958e-05	0.000145667	0	0.0560948	11.4357	0	10.2031	1.03265	1.02392	1.09126	0.000110797	0.518645	0.00377401	2.16633	0	0	1.01683e-10	2.18644	0			2.875	1.68796	0.657044	0.135034	0.235484	0.716278	0.100264	0.0247464	0.0264775	0.010553	0.00107105	2.25881e-05	0.00028807	2.71903e-05	6.91984e-05	0
2.91667	1.44593	0.015842	0.0546864	0.0423565	0.473585	1.03805	0.222773	0.124107	0.199642	2.16591e-05	2.16591e-05	0.000374392	2.89512e-05	0.000145704	0	0.0560362	11.4349	0	10.2033	1.02691	1.02239	1.09123	0.000111458	0.519266	0.00372478	2.16618	0	0	9.75005e-11	2.1864	0			2.91667	1.69145	0.657408	0.133734	0.235218	0.715465	0.0988877	0.0243682	0.0260726	0.010339	0.00108581	2.16591e-05	0.000287587	2.72296e-05	6.92173e-05	0
2.95833	1.44771	0.0154296	0.0537058	0.0417745	0.471768	1.0412	0.221661	0.12288	0.200154	2.07682e-05	2.07683e-05	0.000373942	2.89435e-05	0.000145739	0	0.0559777	11.4342	0	10.2035	1.02135	1.02092	1.09117	0.000112121	0.519899	0.00367613	2.1661	0	0	9.34902e-11	2.18636	0			2.95833	1.69489	0.65778	0.13245	0.234956	0.714666	0.0975323	0.0240002	0.0256787	0.0101289	0.00110063	2.07682e-05	0.000287113	2.72683e-05	6.92353e-05	0
3	1.44943	0.015028	0.0527427	0.0412006	0.46996	1.04436	0.220557	0.121666	0.200669	1.9914e-05	1.99141e-05	0.000373503	2.8935e-05	0.00014577	0	0.0559195	11.4334	0	10.2037	1.01596	1.01948	1.09111	0.000112786	0.520542	0.00362805	2.16609	0	0	8.9645e-11	2.18633	0			3	1.69827	0.65816	0.131181	0.234699	0.713881	0.0961975	0.0236422	0.0252954	0.00992278	0.0011155	1.9914e-05	0.000286648	2.73066e-05	6.92524e-05	0
3.04167	1.45111	0.0146369	0.0517968	0.0406347	0.468161	1.04753	0.21946	0.120465	0.201187	1.9095e-05	1.9095e-05	0.000373075	2.89257e-05	0.000145799	0	0.0558615	11.4327	0	10.2039	1.01072	1.01809	1.09103	0.000113454	0.521195	0.00358054	2.16613	0	0	8.59579e-11	2.18629	0			3.04167	1.7016	0.658549	0.129928	0.234447	0.713111	0.0948827	0.0232938	0.0249224	0.00972038	0.00113036	1.9095e-05	0.000286192	2.73443e-05	6.92687e-05	0
3.08333	1.45274	0.014256	0.0508677	0.0400767	0.46637	1.05071	0.218371	0.119276	0.201706	1.83096e-05	1.83096e-05	0.000372659	2.89156e-05	0.000145825	0	0.0558037	11.432	0	10.2041	1.00565	1.01675	1.09094	0.000114124	0.521859	0.00353359	2.16623	0	0	8.24224e-11	2.18626	0			3.08333	1.70488	0.658945	0.128691	0.234199	0.712354	0.0935878	0.0229547	0.0245594	0.00952153	0.00114518	1.83096e-05	0.000285745	2.73815e-05	6.92842e-05	0
3.125	1.45433	0.0138851	0.0499553	0.0395264	0.464588	1.0539	0.217289	0.118101	0.202228	1.75565e-05	1.75565e-05	0.000372254	2.89048e-05	0.000145848	0	0.0557461	11.4313	0	10.2043	1.00072	1.01544	1.09083	0.000114797	0.522532	0.0034872	2.16638	0	0	7.90323e-11	2.18623	0			3.125	1.7081	0.659348	0.127468	0.233956	0.711611	0.0923123	0.0226248	0.0242063	0.00932606	0.0011599	1.75565e-05	0.000285307	2.74183e-05	6.92991e-05	0
3.16667	1.45587	0.0135238	0.049059	0.0389837	0.462813	1.05711	0.216215	0.116938	0.202751	1.68344e-05	1.68344e-05	0.000371859	2.88933e-05	0.000145869	0	0.0556887	11.4306	0	10.2045	0.995939	1.01416	1.09071	0.000115472	0.523214	0.00344136	2.16659	0	0	7.57817e-11	2.1862	0			3.16667	1.71127	0.659759	0.126259	0.233717	0.710881	0.0910558	0.0223039	0.0238626	0.00913374	0.00117444	1.68344e-05	0.000284878	2.74547e-05	6.93132e-05	0
3.20833	1.45737	0.013172	0.0481787	0.0384485	0.461045	1.06032	0.215148	0.115787	0.203276	1.6142e-05	1.6142e-05	0.000371474	2.8881e-05	0.000145887	0	0.0556315	11.4299	0	10.2048	0.991295	1.01293	1.09058	0.00011615	0.523905	0.00339607	2.16684	0	0	7.26648e-11	2.18617	0			3.20833	1.7144	0.660176	0.125066	0.233482	0.710163	0.0898182	0.0219915	0.0235283	0.00894433	0.00118869	1.6142e-05	0.000284456	2.74906e-05	6.93268e-05	0
3.25	1.45883	0.0128293	0.047314	0.0379206	0.459285	1.06353	0.214087	0.114648	0.203803	1.54781e-05	1.54781e-05	0.0003711	2.88682e-05	0.000145903	0	0.0555746	11.4292	0	10.205	0.986784	1.01173	1.09044	0.00011683	0.524605	0.00335132	2.16714	0	0	6.96761e-11	2.18614	0			3.25	1.71747	0.660601	0.123886	0.233251	0.709458	0.0885989	0.0216876	0.0232029	0.00875752	0.00120253	1.54781e-05	0.000284043	2.75261e-05	6.93397e-05	0
3.29167	1.46025	0.0124956	0.0464646	0.0374	0.457532	1.06676	0.213034	0.113522	0.204331	1.48415e-05	1.48415e-05	0.000370735	2.88547e-05	0.000145917	0	0.0555178	11.4285	0	10.2052	0.982401	1.01056	1.09028	0.000117513	0.525313	0.0033071	2.16749	0	0	6.68103e-11	2.18611	0			3.29167	1.72049	0.661031	0.12272	0.233024	0.708765	0.0873977	0.0213918	0.0228863	0.00857302	0.0012158	1.48415e-05	0.000283638	2.75613e-05	6.93522e-05	0
3.33333	1.46163	0.0121705	0.0456303	0.0368865	0.455785	1.06999	0.211988	0.112407	0.20486	1.4231e-05	1.4231e-05	0.00037038	2.88406e-05	0.000145928	0	0.0554613	11.4279	0	10.2055	0.978142	1.00942	1.09012	0.000118198	0.526029	0.00326341	2.16788	0	0	6.40624e-11	2.18609	0			3.33333	1.72347	0.661468	0.121568	0.232801	0.708084	0.0862144	0.021104	0.0225782	0.0083905	0.00122833	1.4231e-05	0.000283241	2.75961e-05	6.93641e-05	0
3.375	1.46297	0.0118539	0.0448108	0.03638	0.454044	1.07322	0.210948	0.111304	0.205391	1.36457e-05	1.36457e-05	0.000370034	2.88259e-05	0.000145938	0	0.055405	11.4272	0	10.2057	0.974001	1.00832	1.08995	0.000118886	0.526753	0.00322024	2.16831	0	0	6.14275e-11	2.18606	0			3.375	1.7264	0.661911	0.12043	0.232582	0.707414	0.0850485	0.020824	0.0222784	0.00820975	0.00123996	1.36457e-05	0.000282851	2.76305e-05	6.93755e-05	0
3.41667	1.46428	0.0115456	0.0440057	0.0358804	0.452309	1.07646	0.209916	0.110212	0.205922	1.30845e-05	1.30845e-05	0.000369697	2.88107e-05	0.000145945	0	0.055349	11.4266	0	10.2059	0.969974	1.00724	1.08976	0.000119576	0.527485	0.0031776	2.16879	0	0	5.8901e-11	2.18604	0			3.41667	1.72928	0.66236	0.119304	0.232366	0.706755	0.0838998	0.0205515	0.0219866	0.00803077	0.00125064	1.30845e-05	0.000282469	2.76644e-05	6.93861e-05	0
3.45833	1.46554	0.0112453	0.0432149	0.0353876	0.450581	1.07971	0.208889	0.109132	0.206455	1.25463e-05	1.25463e-05	0.000369369	2.87949e-05	0.00014595	0	0.0552931	11.426	0	10.2062	0.966058	1.00619	1.08957	0.00012027	0.528224	0.00313547	2.16929	0	0	5.64783e-11	2.18601	0			3.45833	1.73212	0.662815	0.118192	0.232154	0.706108	0.082768	0.0202863	0.0217027	0.00785382	0.00126043	1.25463e-05	0.000282093	2.76977e-05	6.93958e-05	0
3.5	1.46677	0.0109528	0.042438	0.0349015	0.448858	1.08296	0.20787	0.108063	0.206988	1.20303e-05	1.20303e-05	0.00036905	2.87786e-05	0.000145954	0	0.0552375	11.4254	0	10.2064	0.962247	1.00517	1.08937	0.000120965	0.52897	0.00309384	2.16984	0	0	5.41554e-11	2.18599	0			3.5	1.73491	0.663274	0.117093	0.231946	0.705471	0.0816527	0.0200283	0.0214265	0.00767934	0.00126952	1.20303e-05	0.000281724	2.77304e-05	6.94046e-05	0
3.54167	1.46796	0.0106679	0.0416749	0.0344221	0.44714	1.08621	0.206857	0.107006	0.207523	1.15355e-05	1.15355e-05	0.000368739	2.87619e-05	0.000145956	0	0.0551821	11.4248	0	10.2066	0.958539	1.00417	1.08916	0.000121664	0.529723	0.00305272	2.17041	0	0	5.1928e-11	2.18597	0			3.54167	1.73766	0.663739	0.116006	0.231741	0.704843	0.0805538	0.0197772	0.0211576	0.00750778	0.00127811	1.15354e-05	0.000281361	2.77626e-05	6.94126e-05	0
3.58333	1.46912	0.0103904	0.0409252	0.0339491	0.445428	1.08946	0.205851	0.105959	0.208058	1.1061e-05	1.1061e-05	0.000368436	2.87446e-05	0.000145956	0	0.055127	11.4242	0	10.2069	0.954928	1.00319	1.08894	0.000122364	0.530482	0.0030121	2.17102	0	0	4.97922e-11	2.18595	0			3.58333	1.74036	0.664208	0.114932	0.231539	0.704226	0.0794708	0.0195328	0.0208959	0.00733943	0.00128639	1.1061e-05	0.000281005	2.77943e-05	6.94199e-05	0
3.625	1.47025	0.0101201	0.0401887	0.0334825	0.44372	1.09271	0.204851	0.104924	0.208593	1.06061e-05	1.06061e-05	0.000368141	2.87269e-05	0.000145954	0	0.055072	11.4236	0	10.2071	0.951413	1.00224	1.08871	0.000123068	0.531247	0.00297197	2.17166	0	0	4.77442e-11	2.18593	0			3.625	1.74302	0.664682	0.113869	0.23134	0.703618	0.0784036	0.0192949	0.0206413	0.00717446	0.00129445	1.06061e-05	0.000280656	2.78255e-05	6.94266e-05	0
3.66667	1.47134	0.00985685	0.0394652	0.0330222	0.442018	1.09597	0.203858	0.103899	0.209129	1.01698e-05	1.01698e-05	0.000367854	2.87088e-05	0.000145951	0	0.0550173	11.423	0	10.2074	0.947989	1.00132	1.08848	0.000123774	0.532019	0.00293233	2.17233	0	0	4.57805e-11	2.18591	0			3.66667	1.74564	0.665159	0.112819	0.231144	0.703018	0.0773518	0.0190635	0.0203935	0.00701292	0.00130238	1.01698e-05	0.000280312	2.78563e-05	6.94327e-05	0
3.70833	1.4724	0.00960045	0.0387545	0.0325681	0.44032	1.09923	0.202871	0.102885	0.209666	9.75154e-06	9.75155e-06	0.000367575	2.86903e-05	0.000145946	0	0.0549629	11.4224	0	10.2076	0.944653	1.00041	1.08824	0.000124483	0.532796	0.00289317	2.17302	0	0	4.38975e-11	2.1859	0			3.70833	1.74821	0.665641	0.111781	0.23095	0.702428	0.0763153	0.0188382	0.0201523	0.0068548	0.00131019	9.75154e-06	0.000279976	2.78867e-05	6.94383e-05	0
3.75	1.47343	0.00935071	0.0380563	0.0321202	0.438627	1.10248	0.20189	0.101881	0.210202	9.35046e-06	9.35047e-06	0.000367303	2.86714e-05	0.00014594	0	0.0549086	11.4218	0	10.2079	0.941402	0.999522	1.08799	0.000125195	0.533579	0.00285449	2.17374	0	0	4.2092e-11	2.18588	0			3.75	1.75074	0.666127	0.110754	0.23076	0.701846	0.0752937	0.0186189	0.0199175	0.00670007	0.0013179	9.35045e-06	0.000279645	2.79168e-05	6.94435e-05	0
3.79167	1.47442	0.00910745	0.0373704	0.0316783	0.436938	1.10574	0.200916	0.100888	0.210739	8.96587e-06	8.96588e-06	0.000367038	2.86521e-05	0.000145933	0	0.0548546	11.4213	0	10.2081	0.938232	0.998656	1.08774	0.000125909	0.534367	0.00281628	2.17449	0	0	4.03607e-11	2.18586	0			3.79167	1.75323	0.666616	0.109738	0.230572	0.701272	0.0742868	0.0184056	0.0196891	0.00654868	0.00132554	8.96587e-06	0.000279321	2.79464e-05	6.94483e-05	0
3.83333	1.47539	0.00887052	0.0366965	0.0312423	0.435253	1.10899	0.199948	0.0999057	0.211276	8.59711e-06	8.59711e-06	0.00036678	2.86324e-05	0.000145924	0	0.0548008	11.4207	0	10.2083	0.935142	0.997808	1.08748	0.000126626	0.53516	0.00277854	2.17525	0	0	3.87007e-11	2.18585	0			3.83333	1.75569	0.667108	0.108734	0.230388	0.700707	0.0732943	0.0181979	0.0194667	0.00640057	0.00133309	8.5971e-06	0.000279003	2.79758e-05	6.94526e-05	0
3.875	1.47633	0.00863974	0.0360345	0.0308122	0.433572	1.11225	0.198986	0.0989333	0.211813	8.24351e-06	8.24351e-06	0.000366529	2.86124e-05	0.000145913	0	0.0547473	11.4201	0	10.2086	0.932129	0.996979	1.08721	0.000127345	0.535959	0.00274126	2.17604	0	0	3.71089e-11	2.18583	0			3.875	1.7581	0.667604	0.107741	0.230205	0.700149	0.0723161	0.0179957	0.0192502	0.00625567	0.00134057	8.2435e-06	0.00027869	2.80048e-05	6.94565e-05	0
3.91667	1.47724	0.00841496	0.0353842	0.0303879	0.431896	1.1155	0.198031	0.097971	0.21235	7.90445e-06	7.90445e-06	0.000366285	2.85921e-05	0.000145902	0	0.0546939	11.4196	0	10.2088	0.929189	0.996167	1.08694	0.000128067	0.536761	0.00270445	2.17685	0	0	3.55826e-11	2.18582	0			3.91667	1.76047	0.668103	0.106759	0.230025	0.699599	0.0713519	0.0177989	0.0190395	0.00611393	0.00134798	7.90444e-06	0.000278384	2.80334e-05	6.946e-05	0
3.95833	1.47812	0.00819601	0.0347453	0.0299692	0.430223	1.11875	0.197082	0.0970189	0.212887	7.57934e-06	7.57934e-06	0.000366047	2.85715e-05	0.000145889	0	0.0546409	11.419	0	10.2091	0.92632	0.995372	1.08667	0.000128792	0.537569	0.00266808	2.17768	0	0	3.41191e-11	2.1858	0			3.95833	1.76281	0.668604	0.105788	0.229848	0.699057	0.0704014	0.0176074	0.0188345	0.00597529	0.00135531	7.57933e-06	0.000278083	2.80618e-05	6.94632e-05	0
4	1.47897	0.00798275	0.0341176	0.0295562	0.428554	1.12199	0.196139	0.0960767	0.213423	7.2676e-06	7.2676e-06	0.000365816	2.85506e-05	0.000145875	0	0.054588	11.4185	0	10.2093	0.92352	0.994593	1.08638	0.000129519	0.53838	0.00263216	2.17852	0	0	3.27158e-11	2.18579	0			4	1.7651	0.669109	0.104827	0.229673	0.698522	0.0694645	0.017421	0.0186348	0.00583968	0.00136258	7.26759e-06	0.000277788	2.80898e-05	6.9466e-05	0
4.04167	1.4798	0.00777502	0.033501	0.0291487	0.426889	1.12524	0.195202	0.0951443	0.21396	6.96868e-06	6.96868e-06	0.000365591	2.85295e-05	0.00014586	0	0.0545354	11.418	0	10.2095	0.920786	0.99383	1.0861	0.000130249	0.539196	0.00259669	2.17938	0	0	3.13702e-11	2.18578	0			4.04167	1.76736	0.669616	0.103877	0.2295	0.697993	0.0685409	0.0172395	0.0184405	0.00570704	0.00136978	6.96867e-06	0.000277498	2.81175e-05	6.94684e-05	0
4.08333	1.4806	0.00757269	0.0328952	0.0287467	0.425227	1.12848	0.194272	0.0942217	0.214495	6.68206e-06	6.68206e-06	0.000365372	2.8508e-05	0.000145844	0	0.054483	11.4174	0	10.2098	0.918116	0.993082	1.08581	0.000130982	0.540015	0.00256166	2.18026	0	0	3.00799e-11	2.18577	0			4.08333	1.76959	0.670126	0.102937	0.22933	0.697472	0.0676304	0.0170629	0.0182514	0.00557732	0.00137692	6.68205e-06	0.000277214	2.81449e-05	6.94706e-05	0
4.125	1.48138	0.00737561	0.0323001	0.0283501	0.423569	1.13171	0.193347	0.0933088	0.215031	6.40722e-06	6.40723e-06	0.000365159	2.84863e-05	0.000145827	0	0.0544308	11.4169	0	10.21	0.915509	0.992349	1.08551	0.000131717	0.540838	0.00252706	2.18115	0	0	2.88427e-11	2.18575	0			4.125	1.77177	0.670639	0.102007	0.229162	0.696958	0.0667329	0.0168909	0.0180672	0.00545046	0.00138399	6.40722e-06	0.000276934	2.8172e-05	6.94724e-05	0
4.16667	1.48213	0.00718365	0.0317155	0.0279587	0.421914	1.13494	0.192429	0.0924055	0.215566	6.14369e-06	6.14369e-06	0.000364952	2.84644e-05	0.000145809	0	0.0543789	11.4164	0	10.2103	0.912961	0.991629	1.08522	0.000132455	0.541665	0.0024929	2.18205	0	0	2.76564e-11	2.18574	0			4.16667	1.77393	0.671154	0.101087	0.228996	0.69645	0.065848	0.0167235	0.0178879	0.0053264	0.00139101	6.14369e-06	0.00027666	2.81988e-05	6.94739e-05	0
4.20833	1.48285	0.00699666	0.0311411	0.0275726	0.420262	1.13817	0.191517	0.0915116	0.2161	5.891e-06	5.891e-06	0.00036475	2.84423e-05	0.00014579	0	0.0543272	11.4159	0	10.2105	0.910472	0.990923	1.08491	0.000133195	0.542495	0.00245915	2.18297	0	0	2.65189e-11	2.18573	0			4.20833	1.77604	0.671671	0.100177	0.228832	0.695948	0.0649756	0.0165605	0.0177134	0.00520509	0.00139796	5.891e-06	0.000276391	2.82253e-05	6.94751e-05	0
4.25	1.48356	0.00681454	0.0305768	0.0271917	0.418613	1.14139	0.190612	0.0906272	0.216634	5.6487e-06	5.64871e-06	0.000364554	2.84199e-05	0.00014577	0	0.0542757	11.4153	0	10.2107	0.908039	0.99023	1.08461	0.000133938	0.543327	0.00242583	2.1839	0	0	2.54282e-11	2.18572	0			4.25	1.77813	0.67219	0.0992767	0.22867	0.695453	0.0641155	0.0164019	0.0175435	0.00508646	0.00140486	5.6487e-06	0.000276127	2.82515e-05	6.94761e-05	0
4.29167	1.48423	0.00663714	0.0300225	0.0268158	0.416968	1.14461	0.189712	0.089752	0.217167	5.41637e-06	5.41637e-06	0.000364363	2.83974e-05	0.000145749	0	0.0542245	11.4148	0	10.211	0.90566	0.98955	1.0843	0.000134683	0.544163	0.00239293	2.18484	0	0	2.43823e-11	2.18571	0			4.29167	1.78018	0.672711	0.098386	0.22851	0.694964	0.0632675	0.0162474	0.0173781	0.00497047	0.0014117	5.41637e-06	0.000275868	2.82774e-05	6.94767e-05	0
4.33333	1.48489	0.00646434	0.029478	0.026445	0.415326	1.14781	0.188818	0.0888861	0.2177	5.19359e-06	5.1936e-06	0.000364178	2.83747e-05	0.000145727	0	0.0541735	11.4143	0	10.2112	0.903334	0.988882	1.08399	0.000135431	0.545002	0.00236044	2.18578	0	0	2.33795e-11	2.1857	0			4.33333	1.78219	0.673234	0.0975048	0.228352	0.694481	0.0624315	0.016097	0.017217	0.00485705	0.00141849	5.19359e-06	0.000275614	2.83031e-05	6.94771e-05	0
4.375	1.48553	0.00629603	0.028943	0.0260792	0.413686	1.15102	0.187931	0.0880293	0.218231	4.97998e-06	4.97998e-06	0.000363998	2.83518e-05	0.000145705	0	0.0541227	11.4138	0	10.2114	0.901059	0.988226	1.08368	0.000136182	0.545843	0.00232835	2.18674	0	0	2.24179e-11	2.18569	0			4.375	1.78418	0.673759	0.0966329	0.228196	0.694003	0.0616071	0.0159505	0.0170602	0.00474616	0.00142523	4.97998e-06	0.000275364	2.83285e-05	6.94773e-05	0
4.41667	1.48614	0.00613208	0.0284174	0.0257182	0.41205	1.15421	0.18705	0.0871816	0.218762	4.77515e-06	4.77515e-06	0.000363822	2.83288e-05	0.000145682	0	0.0540721	11.4133	0	10.2116	0.898833	0.987581	1.08336	0.000136934	0.546686	0.00229667	2.18771	0	0	2.14958e-11	2.18568	0			4.41667	1.78613	0.674285	0.0957702	0.228042	0.693531	0.0607943	0.015808	0.0169075	0.00463774	0.00143191	4.77515e-06	0.000275118	2.83536e-05	6.94772e-05	0
4.45833	1.48673	0.0059724	0.0279011	0.025362	0.410417	1.1574	0.186175	0.0863428	0.219292	4.57875e-06	4.57875e-06	0.000363652	2.83056e-05	0.000145658	0	0.0540218	11.4128	0	10.2119	0.896655	0.986947	1.08304	0.000137689	0.547532	0.00226539	2.18868	0	0	2.06117e-11	2.18568	0			4.45833	1.78805	0.674813	0.0949165	0.22789	0.693065	0.0599929	0.0156691	0.0167588	0.00453174	0.00143855	4.57875e-06	0.000274878	2.83785e-05	6.94768e-05	0
4.5	1.48731	0.00581685	0.0273939	0.0250106	0.408786	1.16058	0.185306	0.0855129	0.219821	4.39042e-06	4.39043e-06	0.000363486	2.82823e-05	0.000145634	0	0.0539717	11.4123	0	10.2121	0.894524	0.986324	1.08272	0.000138447	0.54838	0.0022345	2.18965	0	0	1.97639e-11	2.18567	0			4.5	1.78994	0.675343	0.0940718	0.227739	0.692604	0.0592026	0.0155339	0.016614	0.00442812	0.00144514	4.39042e-06	0.000274641	2.84031e-05	6.94763e-05	0
4.54167	1.48786	0.00566534	0.0268956	0.0246639	0.407158	1.16376	0.184443	0.0846919	0.220348	4.20985e-06	4.20985e-06	0.000363325	2.82588e-05	0.000145608	0	0.0539219	11.4118	0	10.2123	0.892438	0.985711	1.0824	0.000139207	0.549229	0.002204	2.19064	0	0	1.8951e-11	2.18566	0			4.54167	1.7918	0.675874	0.093236	0.22759	0.692149	0.0584234	0.0154023	0.016473	0.00432681	0.00145168	4.20984e-06	0.000274409	2.84275e-05	6.94755e-05	0
4.58333	1.48839	0.00551777	0.0264062	0.0243218	0.405533	1.16692	0.183587	0.0838795	0.220875	4.03669e-06	4.0367e-06	0.000363168	2.82352e-05	0.000145583	0	0.0538722	11.4113	0	10.2125	0.890396	0.985109	1.08207	0.00013997	0.550081	0.00217389	2.19163	0	0	1.81716e-11	2.18565	0			4.58333	1.79362	0.676406	0.0924088	0.227443	0.691698	0.057655	0.0152741	0.0163356	0.00422777	0.00145818	4.03669e-06	0.000274181	2.84516e-05	6.94746e-05	0
4.625	1.4889	0.00537402	0.0259253	0.0239843	0.403911	1.17008	0.182736	0.0830758	0.221401	3.87066e-06	3.87067e-06	0.000363016	2.82116e-05	0.000145556	0	0.0538228	11.4108	0	10.2128	0.888396	0.984516	1.08174	0.000140734	0.550934	0.00214416	2.19262	0	0	1.74242e-11	2.18565	0			4.625	1.79542	0.67694	0.0915902	0.227298	0.691253	0.0568973	0.0151492	0.0162019	0.00413096	0.00146463	3.87066e-06	0.000273957	2.84755e-05	6.94734e-05	0
4.66667	1.4894	0.00523401	0.0254529	0.0236513	0.402291	1.17323	0.181892	0.0822807	0.221925	3.71146e-06	3.71146e-06	0.000362868	2.81878e-05	0.000145529	0	0.0537737	11.4103	0	10.213	0.886437	0.983933	1.08142	0.000141501	0.551788	0.00211481	2.19361	0	0	1.67075e-11	2.18564	0			4.66667	1.79719	0.677475	0.0907801	0.227154	0.690812	0.0561501	0.0150276	0.0160716	0.00403633	0.00147104	3.71146e-06	0.000273737	2.84992e-05	6.9472e-05	0
4.70833	1.48988	0.00509763	0.0249889	0.0233228	0.400674	1.17637	0.181054	0.081494	0.222449	3.55881e-06	3.55881e-06	0.000362724	2.81639e-05	0.000145502	0	0.0537247	11.4098	0	10.2132	0.884519	0.98336	1.08109	0.00014227	0.552644	0.00208583	2.19461	0	0	1.60203e-11	2.18563	0			4.70833	1.79894	0.678011	0.0899784	0.227011	0.690377	0.0554133	0.0149091	0.0159448	0.00394382	0.00147742	3.55881e-06	0.000273522	2.85226e-05	6.94705e-05	0
4.75	1.49034	0.00496479	0.0245331	0.0229986	0.39906	1.1795	0.180222	0.0807158	0.22297	3.41243e-06	3.41244e-06	0.000362584	2.814e-05	0.000145474	0	0.053676	11.4093	0	10.2134	0.882639	0.982795	1.08076	0.000143042	0.553501	0.00205722	2.19561	0	0	1.53614e-11	2.18563	0			4.75	1.80065	0.678548	0.0891849	0.226871	0.689946	0.0546866	0.0147938	0.0158212	0.0038534	0.00148375	3.41243e-06	0.00027331	2.85458e-05	6.94687e-05	0
4.79167	1.49078	0.0048354	0.0240853	0.0226788	0.397449	1.18262	0.179397	0.0799459	0.223491	3.27208e-06	3.27208e-06	0.000362448	2.8116e-05	0.000145446	0	0.0536275	11.4088	0	10.2136	0.880798	0.98224	1.08042	0.000143815	0.554359	0.00202897	2.19661	0	0	1.47296e-11	2.18562	0			4.79167	1.80233	0.679085	0.0883995	0.226731	0.689519	0.05397	0.0146814	0.0157008	0.00376502	0.00149004	3.27208e-06	0.000273102	2.85687e-05	6.94668e-05	0
4.83333	1.49121	0.00470936	0.0236454	0.0223632	0.39584	1.18573	0.178577	0.0791842	0.224011	3.1375e-06	3.1375e-06	0.000362316	2.80919e-05	0.000145417	0	0.0535792	11.4083	0	10.2138	0.878993	0.981693	1.08009	0.000144591	0.555218	0.00200109	2.19762	0	0	1.41237e-11	2.18562	0			4.83333	1.80399	0.679624	0.0876222	0.226594	0.689097	0.0532633	0.0145719	0.0155835	0.00367863	0.0014963	3.1375e-06	0.000272897	2.85915e-05	6.94648e-05	0
4.875	1.49162	0.0045866	0.0232134	0.0220519	0.394233	1.18884	0.177764	0.0784308	0.224528	3.00845e-06	3.00845e-06	0.000362188	2.80678e-05	0.000145387	0	0.0535312	11.4078	0	10.214	0.877224	0.981155	1.07976	0.000145369	0.556077	0.00197356	2.19862	0	0	1.35428e-11	2.18561	0			4.875	1.80563	0.680164	0.0868528	0.226457	0.68868	0.0525664	0.0144653	0.0154693	0.00359419	0.00150252	3.00845e-06	0.000272696	2.8614e-05	6.94625e-05	0
4.91667	1.49201	0.00446703	0.0227889	0.0217447	0.39263	1.19193	0.176957	0.0776854	0.225045	2.88471e-06	2.88471e-06	0.000362064	2.80436e-05	0.000145358	0	0.0534834	11.4073	0	10.2143	0.87549	0.980625	1.07943	0.000146149	0.556937	0.00194639	2.19962	0	0	1.29858e-11	2.1856	0			4.91667	1.80723	0.680704	0.0860913	0.226322	0.688266	0.051879	0.0143614	0.015358	0.00351167	0.00150871	2.88471e-06	0.000272499	2.86363e-05	6.94602e-05	0
4.95833	1.49239	0.00435056	0.022372	0.0214417	0.391028	1.19501	0.176156	0.0769481	0.22556	2.76606e-06	2.76607e-06	0.000361943	2.80194e-05	0.000145328	0	0.0534358	11.4068	0	10.2145	0.87379	0.980103	1.07909	0.000146931	0.557798	0.00191956	2.20063	0	0	1.24517e-11	2.1856	0			4.95833	1.80881	0.681245	0.0853374	0.226189	0.687857	0.0512011	0.0142602	0.0152496	0.00343101	0.00151486	2.76606e-06	0.000272306	2.86584e-05	6.94576e-05	0
5	1.49275	0.00423711	0.0219624	0.0211427	0.38943	1.19808	0.175361	0.0762188	0.226074	2.6523e-06	2.6523e-06	0.000361826	2.79951e-05	0.000145297	0	0.0533884	11.4063	0	10.2147	0.872124	0.979589	1.07876	0.000147715	0.558659	0.00189308	2.20163	0	0	1.19396e-11	2.18559	0			5	1.81037	0.681786	0.0845912	0.226057	0.687452	0.0505325	0.0141616	0.0151439	0.00335218	0.00152098	2.6523e-06	0.000272116	2.86803e-05	6.9455e-05	0
5.04167	1.4931	0.00412661	0.0215601	0.0208477	0.387834	1.20114	0.174573	0.0754973	0.226586	2.54321e-06	2.54321e-06	0.000361712	2.79708e-05	0.000145266	0	0.0533412	11.4058	0	10.2149	0.870489	0.979083	1.07842	0.0001485	0.55952	0.00186694	2.20263	0	0	1.14485e-11	2.18559	0			5.04167	1.8119	0.682328	0.0838526	0.225926	0.687051	0.0498731	0.0140655	0.015041	0.00327514	0.00152707	2.54321e-06	0.000271929	2.8702e-05	6.94522e-05	0
5.08333	1.49344	0.00401898	0.021165	0.0205566	0.38624	1.20419	0.17379	0.0747837	0.227096	2.4386e-06	2.4386e-06	0.000361602	2.79466e-05	0.000145235	0	0.0532943	11.4053	0	10.2151	0.868886	0.978585	1.07809	0.000149288	0.560382	0.00184114	2.20363	0	0	1.09776e-11	2.18559	0			5.08333	1.8134	0.682871	0.0831214	0.225796	0.686654	0.0492227	0.0139719	0.0149407	0.00319985	0.00153313	2.4386e-06	0.000271745	2.87235e-05	6.94492e-05	0
5.125	1.49376	0.00391414	0.0207768	0.0202695	0.384649	1.20723	0.173014	0.0740778	0.227605	2.3383e-06	2.3383e-06	0.000361495	2.79222e-05	0.000145204	0	0.0532476	11.4049	0	10.2153	0.867313	0.978094	1.07775	0.000150078	0.561243	0.00181567	2.20462	0	0	1.05261e-11	2.18558	0			5.125	1.81488	0.683414	0.0823975	0.225668	0.686261	0.0485812	0.0138807	0.0148429	0.00312627	0.00153916	2.3383e-06	0.000271565	2.87448e-05	6.94462e-05	0
5.16667	1.49407	0.00381203	0.0203956	0.0199862	0.383061	1.21026	0.172245	0.0733796	0.228113	2.24213e-06	2.24213e-06	0.000361391	2.78979e-05	0.000145172	0	0.0532011	11.4044	0	10.2155	0.865771	0.977611	1.07742	0.000150869	0.562104	0.00179053	2.20561	0	0	1.00932e-11	2.18558	0			5.16667	1.81634	0.683957	0.0816809	0.22554	0.685871	0.0479484	0.0137918	0.0147477	0.00305436	0.00154516	2.24213e-06	0.000271388	2.87659e-05	6.9443e-05	0
5.20833	1.49436	0.00371257	0.0200211	0.0197066	0.381475	1.21327	0.171481	0.072689	0.228618	2.14991e-06	2.14991e-06	0.00036129	2.78736e-05	0.00014514	0	0.0531549	11.4039	0	10.2157	0.864257	0.977135	1.07708	0.000151662	0.562965	0.00176572	2.2066	0	0	9.67802e-12	2.18557	0			5.20833	1.81777	0.684501	0.0809714	0.225415	0.685486	0.0473243	0.0137051	0.0146548	0.00298409	0.00155113	2.14991e-06	0.000271214	2.87868e-05	6.94397e-05	0
5.25	1.49464	0.00361569	0.0196532	0.0194309	0.379891	1.21628	0.170724	0.0720059	0.229122	2.06148e-06	2.06148e-06	0.000361192	2.78493e-05	0.000145108	0	0.0531088	11.4034	0	10.2158	0.862772	0.976666	1.07675	0.000152457	0.563826	0.00174123	2.20759	0	0	9.27996e-12	2.18557	0			5.25	1.81918	0.685045	0.080269	0.22529	0.685103	0.0467087	0.0136207	0.0145643	0.00291541	0.00155708	2.06148e-06	0.000271043	2.88075e-05	6.94363e-05	0
5.29167	1.49491	0.00352133	0.019292	0.0191588	0.378311	1.21927	0.169973	0.0713303	0.229625	1.97669e-06	1.97669e-06	0.000361097	2.7825e-05	0.000145076	0	0.053063	11.4029	0	10.216	0.861315	0.976204	1.07642	0.000153253	0.564686	0.00171706	2.20857	0	0	8.89827e-12	2.18557	0			5.29167	1.82057	0.68559	0.0795736	0.225166	0.684725	0.0461015	0.0135384	0.0144761	0.0028483	0.001563	1.97669e-06	0.000270876	2.8828e-05	6.94328e-05	0
5.33333	1.49517	0.00342942	0.0189371	0.0188904	0.376733	1.22225	0.169228	0.0706621	0.230125	1.89539e-06	1.89539e-06	0.000361005	2.78007e-05	0.000145043	0	0.0530174	11.4024	0	10.2162	0.859885	0.975749	1.07608	0.000154051	0.565545	0.0016932	2.20955	0	0	8.53228e-12	2.18556	0			5.33333	1.82194	0.686134	0.0788851	0.225044	0.684349	0.0455026	0.0134581	0.0143901	0.00278273	0.0015689	1.89539e-06	0.000270711	2.88483e-05	6.94292e-05	0
5.375	1.49541	0.0033399	0.0185885	0.0186256	0.375157	1.22522	0.168489	0.0700012	0.230624	1.81743e-06	1.81743e-06	0.000360916	2.77765e-05	0.00014501	0	0.052972	11.4019	0	10.2164	0.858482	0.975301	1.07575	0.00015485	0.566404	0.00166965	2.21052	0	0	8.18135e-12	2.18556	0			5.375	1.82328	0.686679	0.0782034	0.224922	0.683977	0.0449118	0.0133799	0.0143063	0.00271864	0.00157478	1.81743e-06	0.000270549	2.88685e-05	6.94254e-05	0
5.41667	1.49565	0.00325271	0.0182462	0.0183644	0.373584	1.22817	0.167757	0.0693476	0.231121	1.74268e-06	1.74268e-06	0.000360829	2.77523e-05	0.000144977	0	0.0529268	11.4014	0	10.2166	0.857105	0.97486	1.07542	0.000155651	0.567262	0.00164641	2.21149	0	0	7.84484e-12	2.18556	0			5.41667	1.82461	0.687223	0.0775284	0.224802	0.683609	0.044329	0.0133036	0.0142246	0.00265602	0.00158063	1.74268e-06	0.00027039	2.88885e-05	6.94216e-05	0
5.45833	1.49587	0.00316778	0.01791	0.0181067	0.372014	1.23112	0.167031	0.0687012	0.231616	1.671e-06	1.671e-06	0.000360745	2.77281e-05	0.000144944	0	0.0528819	11.4009	0	10.2168	0.855753	0.974426	1.07509	0.000156454	0.568119	0.00162348	2.21245	0	0	7.52218e-12	2.18555	0			5.45833	1.82591	0.687768	0.0768601	0.224683	0.683243	0.0437541	0.0132293	0.0141449	0.00259483	0.00158646	1.671e-06	0.000270233	2.89083e-05	6.94177e-05	0
5.5	1.49608	0.00308506	0.0175797	0.0178524	0.370446	1.23405	0.166311	0.0680619	0.232109	1.60228e-06	1.60228e-06	0.000360664	2.77039e-05	0.000144911	0	0.0528371	11.4004	0	10.2169	0.854426	0.973998	1.07476	0.000157257	0.568976	0.00160084	2.21341	0	0	7.21279e-12	2.18555	0			5.5	1.82719	0.688313	0.0761984	0.224565	0.682881	0.043187	0.0131568	0.0140672	0.00253504	0.00159227	1.60228e-06	0.00027008	2.89279e-05	6.94137e-05	0
5.54167	1.49628	0.00300449	0.0172554	0.0176016	0.368881	1.23696	0.165598	0.0674297	0.232601	1.53637e-06	1.53637e-06	0.000360586	2.76798e-05	0.000144877	0	0.0527926	11.4	0	10.2171	0.853124	0.973576	1.07443	0.000158062	0.569831	0.00157851	2.21436	0	0	6.91613e-12	2.18555	0			5.54167	1.82845	0.688857	0.0755431	0.224448	0.682522	0.0426275	0.0130861	0.0139914	0.00247662	0.00159806	1.53637e-06	0.000269929	2.89474e-05	6.94097e-05	0
5.58333	1.49647	0.00292602	0.0169368	0.0173541	0.367319	1.23987	0.164891	0.0668045	0.233091	1.47318e-06	1.47318e-06	0.000360509	2.76557e-05	0.000144844	0	0.0527483	11.3995	0	10.2173	0.851845	0.973162	1.0741	0.000158868	0.570685	0.00155646	2.2153	0	0	6.63167e-12	2.18554	0			5.58333	1.82969	0.689402	0.0748943	0.224331	0.682166	0.0420757	0.0130172	0.0139175	0.00241953	0.00160383	1.47318e-06	0.000269781	2.89667e-05	6.94055e-05	0
5.625	1.49665	0.00284958	0.016624	0.01711	0.365759	1.24276	0.16419	0.0661862	0.233578	1.41259e-06	1.41259e-06	0.000360436	2.76317e-05	0.00014481	0	0.0527042	11.399	0	10.2175	0.850589	0.972753	1.07377	0.000159676	0.571538	0.00153471	2.21624	0	0	6.35891e-12	2.18554	0			5.625	1.83091	0.689947	0.0742517	0.224216	0.681812	0.0415313	0.01295	0.0138455	0.00236375	0.00160959	1.41259e-06	0.000269635	2.89858e-05	6.94012e-05	0
5.66667	1.49682	0.00277513	0.0163167	0.0168691	0.364202	1.24564	0.163495	0.0655747	0.234064	1.35449e-06	1.35449e-06	0.000360364	2.76077e-05	0.000144777	0	0.0526603	11.3985	0	10.2176	0.849357	0.972351	1.07345	0.000160484	0.572389	0.00151324	2.21717	0	0	6.09736e-12	2.18554	0			5.66667	1.83211	0.690491	0.0736155	0.224102	0.681462	0.0409942	0.0128844	0.0137752	0.00230925	0.00161532	1.35449e-06	0.000269492	2.90048e-05	6.93969e-05	0
5.70833	1.49698	0.00270262	0.0160149	0.0166316	0.362647	1.2485	0.162807	0.0649701	0.234548	1.29878e-06	1.29878e-06	0.000360295	2.75838e-05	0.000144743	0	0.0526166	11.398	0	10.2178	0.848147	0.971956	1.07312	0.000161294	0.573239	0.00149206	2.21809	0	0	5.84658e-12	2.18554	0			5.70833	1.83329	0.691035	0.0729854	0.223989	0.681115	0.0404644	0.0128205	0.0137066	0.00225599	0.00162104	1.29878e-06	0.000269351	2.90236e-05	6.93925e-05	0
5.75	1.49714	0.00263199	0.0157186	0.0163972	0.361096	1.25135	0.162125	0.0643722	0.23503	1.24536e-06	1.24536e-06	0.000360228	2.756e-05	0.000144709	0	0.0525731	11.3975	0	10.218	0.846959	0.971566	1.0728	0.000162104	0.574087	0.00147115	2.21901	0	0	5.6061e-12	2.18554	0			5.75	1.83445	0.691579	0.0723615	0.223876	0.68077	0.0399417	0.0127581	0.0136398	0.00220396	0.00162675	1.24536e-06	0.000269213	2.90422e-05	6.93881e-05	0
5.79167	1.49728	0.00256321	0.0154275	0.016166	0.359547	1.25419	0.161449	0.0637809	0.23551	1.19414e-06	1.19414e-06	0.000360163	2.75362e-05	0.000144675	0	0.0525298	11.397	0	10.2181	0.845792	0.971183	1.07247	0.000162915	0.574934	0.00145052	2.21992	0	0	5.37552e-12	2.18553	0			5.79167	1.8356	0.692123	0.0717435	0.223765	0.680428	0.039426	0.0126973	0.0135745	0.00215312	0.00163244	1.19414e-06	0.000269077	2.90607e-05	6.93836e-05	0
5.83333	1.49741	0.00249621	0.0151417	0.0159379	0.358001	1.25702	0.16078	0.0631963	0.235988	1.14502e-06	1.14502e-06	0.000360101	2.75125e-05	0.000144641	0	0.0524868	11.3965	0	10.2183	0.844647	0.970806	1.07215	0.000163727	0.57578	0.00143017	2.22082	0	0	5.15443e-12	2.18553	0			5.83333	1.83672	0.692666	0.0711316	0.223654	0.680089	0.0389172	0.0126379	0.0135109	0.00210344	0.00163811	1.14502e-06	0.000268944	2.9079e-05	6.9379e-05	0
5.875	1.49754	0.00243095	0.014861	0.0157129	0.356458	1.25983	0.160116	0.0626181	0.236464	1.09793e-06	1.09793e-06	0.00036004	2.74888e-05	0.000144607	0	0.0524439	11.396	0	10.2184	0.843523	0.970435	1.07183	0.00016454	0.576623	0.00141008	2.22171	0	0	4.94242e-12	2.18553	0			5.875	1.83783	0.693209	0.0705255	0.223544	0.679752	0.0384153	0.01258	0.0134487	0.00205491	0.00164377	1.09793e-06	0.000268812	2.90972e-05	6.93743e-05	0
5.91667	1.49766	0.00236739	0.0145853	0.015491	0.354917	1.26262	0.159459	0.0620465	0.236938	1.05277e-06	1.05277e-06	0.000359982	2.74652e-05	0.000144573	0	0.0524013	11.3955	0	10.2186	0.842418	0.97007	1.07152	0.000165354	0.577465	0.00139026	2.2226	0	0	4.73914e-12	2.18553	0			5.91667	1.83892	0.693752	0.0699253	0.223436	0.679418	0.0379201	0.0125235	0.0133881	0.00200749	0.00164942	1.05277e-06	0.000268683	2.91152e-05	6.93696e-05	0
5.95833	1.49777	0.00230549	0.0143146	0.015272	0.35338	1.26541	0.158809	0.0614813	0.23741	1.00947e-06	1.00947e-06	0.000359925	2.74417e-05	0.000144539	0	0.0523589	11.395	0	10.2188	0.841334	0.969711	1.0712	0.000166168	0.578304	0.00137071	2.22347	0	0	4.54422e-12	2.18553	0			5.95833	1.84	0.694294	0.0693308	0.223327	0.679087	0.0374316	0.0124683	0.013329	0.00196116	0.00165506	1.00947e-06	0.000268557	2.91331e-05	6.93649e-05	0
6	1.49787	0.0022452	0.0140488	0.015056	0.351845	1.26818	0.158164	0.0609224	0.23788	9.67949e-07	9.67949e-07	0.000359871	2.74183e-05	0.000144505	0	0.0523166	11.3945	0	10.2189	0.84027	0.969358	1.07088	0.000166983	0.579142	0.00135141	2.22434	0	0	4.35731e-12	2.18552	0			6	1.84105	0.694836	0.0687421	0.22322	0.678758	0.0369496	0.0124145	0.0132713	0.0019159	0.00166068	9.6795e-07	0.000268432	2.91508e-05	6.936e-05	0
6.04167	1.49796	0.00218647	0.0137877	0.014843	0.350313	1.27093	0.157526	0.0603698	0.238348	9.28137e-07	9.28137e-07	0.000359818	2.7395e-05	0.000144471	0	0.0522746	11.394	0	10.2191	0.839225	0.969011	1.07057	0.000167798	0.579978	0.00133238	2.2252	0	0	4.1781e-12	2.18552	0			6.04167	1.84209	0.695378	0.0681589	0.223114	0.678431	0.036474	0.012362	0.0132149	0.00187167	0.0016663	9.28138e-07	0.00026831	2.91684e-05	6.93552e-05	0
6.08333	1.49805	0.00212928	0.0135314	0.0146328	0.348784	1.27367	0.156894	0.0598234	0.238814	8.89962e-07	8.89963e-07	0.000359767	2.73718e-05	0.000144437	0	0.0522328	11.3936	0	10.2192	0.838199	0.96867	1.07026	0.000168614	0.580811	0.00131359	2.22606	0	0	4.00625e-12	2.18552	0			6.08333	1.84312	0.695919	0.0675813	0.223008	0.678107	0.0360048	0.0123107	0.0131599	0.00182846	0.0016719	8.89963e-07	0.000268189	2.91858e-05	6.93503e-05	0
6.125	1.49813	0.00207357	0.0132796	0.0144256	0.347258	1.2764	0.156268	0.0592832	0.239278	8.53358e-07	8.53358e-07	0.000359718	2.73486e-05	0.000144403	0	0.0521912	11.3931	0	10.2194	0.837191	0.968335	1.06995	0.00016943	0.581643	0.00129506	2.2269	0	0	3.84147e-12	2.18552	0			6.125	1.84412	0.696459	0.0670092	0.222903	0.677785	0.0355419	0.0122606	0.0131062	0.00178625	0.0016775	8.53359e-07	0.000268071	2.92031e-05	6.93453e-05	0
6.16667	1.4982	0.00201932	0.0130324	0.0142211	0.345735	1.27911	0.155649	0.0587491	0.23974	8.18259e-07	8.1826e-07	0.00035967	2.73256e-05	0.000144369	0	0.0521498	11.3926	0	10.2195	0.836202	0.968006	1.06964	0.000170246	0.582472	0.00127678	2.22773	0	0	3.68347e-12	2.18552	0			6.16667	1.84512	0.696999	0.0664426	0.222799	0.677466	0.0350851	0.0122118	0.0130538	0.001745	0.00168308	8.1826e-07	0.000267955	2.92203e-05	6.93403e-05	0
6.20833	1.49827	0.00196648	0.0127897	0.0140194	0.344215	1.28181	0.155036	0.058221	0.240199	7.84604e-07	7.84604e-07	0.000359625	2.73026e-05	0.000144335	0	0.0521086	11.3921	0	10.2196	0.835231	0.967682	1.06933	0.000171063	0.583299	0.00125874	2.22856	0	0	3.53197e-12	2.18552	0			6.20833	1.84609	0.697539	0.0658813	0.222696	0.677148	0.0346345	0.0121641	0.0130026	0.00170471	0.00168866	7.84605e-07	0.000267841	2.92373e-05	6.93352e-05	0
6.25	1.49833	0.00191501	0.0125514	0.0138204	0.342699	1.28449	0.154429	0.0576989	0.240657	7.52333e-07	7.52333e-07	0.000359581	2.72797e-05	0.000144301	0	0.0520675	11.3916	0	10.2198	0.834278	0.967365	1.06903	0.000171879	0.584123	0.00124094	2.22937	0	0	3.3867e-12	2.18551	0			6.25	1.84705	0.698078	0.0653254	0.222593	0.676833	0.0341898	0.0121175	0.0129526	0.00166534	0.00169423	7.52334e-07	0.000267728	2.92542e-05	6.93301e-05	0
6.29167	1.49839	0.00186489	0.0123173	0.0136242	0.341185	1.28716	0.153828	0.0571827	0.241112	7.21389e-07	7.2139e-07	0.000359538	2.72569e-05	0.000144267	0	0.0520267	11.3911	0	10.2199	0.833342	0.967053	1.06873	0.000172696	0.584945	0.00122338	2.23018	0	0	3.2474e-12	2.18551	0			6.29167	1.848	0.698616	0.0647747	0.222491	0.67652	0.033751	0.012072	0.0129038	0.00162689	0.0016998	7.2139e-07	0.000267618	2.92709e-05	6.9325e-05	0
6.33333	1.49843	0.00181607	0.0120875	0.0134306	0.339674	1.28982	0.153234	0.0566724	0.241566	6.91718e-07	6.91719e-07	0.000359497	2.72343e-05	0.000144233	0	0.0519861	11.3906	0	10.2201	0.832424	0.966746	1.06842	0.000173512	0.585765	0.00120606	2.23097	0	0	3.11384e-12	2.18551	0			6.33333	1.84893	0.699153	0.0642292	0.22239	0.676209	0.0333181	0.0120275	0.0128561	0.00158931	0.00170535	6.9172e-07	0.000267509	2.92875e-05	6.93198e-05	0
6.375	1.49847	0.00176853	0.0118619	0.0132397	0.338166	1.29246	0.152645	0.0561678	0.242017	6.63268e-07	6.63268e-07	0.000359458	2.72117e-05	0.000144199	0	0.0519457	11.3901	0	10.2202	0.831523	0.966446	1.06812	0.000174329	0.586582	0.00118897	2.23176	0	0	2.98576e-12	2.18551	0			6.375	1.84984	0.69969	0.0636888	0.222289	0.6759	0.032891	0.0119842	0.0128095	0.0015526	0.00171091	6.63269e-07	0.000267403	2.9304e-05	6.93146e-05	0
6.41667	1.49851	0.00172222	0.0116403	0.0130514	0.336662	1.29509	0.152063	0.055669	0.242466	6.35987e-07	6.35988e-07	0.00035942	2.71892e-05	0.000144166	0	0.0519055	11.3896	0	10.2203	0.830638	0.966151	1.06783	0.000175145	0.587396	0.00117211	2.23254	0	0	2.86296e-12	2.18551	0			6.41667	1.85074	0.700227	0.0631535	0.222189	0.675594	0.0324695	0.0119418	0.012764	0.00151674	0.00171645	6.35989e-07	0.000267298	2.93203e-05	6.93094e-05	0
6.45833	1.49854	0.00167712	0.0114228	0.0128657	0.335161	1.2977	0.151487	0.0551759	0.242913	6.09829e-07	6.09829e-07	0.000359383	2.71669e-05	0.000144132	0	0.0518655	11.3891	0	10.2204	0.829769	0.965862	1.06753	0.000175961	0.588208	0.00115548	2.23331	0	0	2.7452e-12	2.18551	0			6.45833	1.85163	0.700762	0.0626232	0.22209	0.675289	0.0320536	0.0119004	0.0127196	0.00148171	0.00172199	6.0983e-07	0.000267195	2.93365e-05	6.93041e-05	0
6.5	1.49857	0.00163319	0.0112092	0.0126825	0.333663	1.30029	0.150917	0.0546883	0.243358	5.84747e-07	5.84747e-07	0.000359348	2.71446e-05	0.000144099	0	0.0518256	11.3886	0	10.2206	0.828917	0.965578	1.06724	0.000176776	0.589017	0.00113907	2.23406	0	0	2.63229e-12	2.18551	0			6.5	1.8525	0.701297	0.0620979	0.221991	0.674986	0.0316432	0.0118599	0.0126762	0.00144748	0.00172753	5.84748e-07	0.000267093	2.93526e-05	6.92988e-05	0
6.54167	1.49859	0.00159041	0.0109995	0.0125018	0.332168	1.30288	0.150354	0.0542064	0.243801	5.60696e-07	5.60696e-07	0.000359314	2.71225e-05	0.000144065	0	0.051786	11.3881	0	10.2207	0.828081	0.9653	1.06695	0.000177592	0.589823	0.00112289	2.23481	0	0	2.52403e-12	2.18551	0			6.54167	1.85336	0.701832	0.0615775	0.221893	0.674685	0.0312382	0.0118204	0.0126337	0.00141404	0.00173307	5.60697e-07	0.000266993	2.93686e-05	6.92935e-05	0
6.58333	1.4986	0.00154875	0.0107935	0.0123236	0.330676	1.30544	0.149796	0.0537299	0.244241	5.37634e-07	5.37635e-07	0.000359282	2.71004e-05	0.000144032	0	0.0517466	11.3875	0	10.2208	0.827261	0.965028	1.06666	0.000178406	0.590626	0.00110693	2.23555	0	0	2.42021e-12	2.18551	0			6.58333	1.85421	0.702365	0.061062	0.221796	0.674386	0.0308386	0.0117817	0.0125923	0.00138137	0.0017386	5.37636e-07	0.000266895	2.93844e-05	6.92881e-05	0
6.625	1.49861	0.00150817	0.0105914	0.0121478	0.329188	1.308	0.149245	0.0532588	0.24468	5.15521e-07	5.15521e-07	0.000359251	2.70785e-05	0.000143999	0	0.0517073	11.387	0	10.2209	0.826456	0.964761	1.06637	0.00017922	0.591427	0.00109118	2.23628	0	0	2.32067e-12	2.1855	0			6.625	1.85504	0.702898	0.0605512	0.221699	0.674089	0.0304443	0.011744	0.0125517	0.00134946	0.00174413	5.15523e-07	0.000266799	2.94001e-05	6.92827e-05	0
6.66667	1.49862	0.00146866	0.0103929	0.0119744	0.327703	1.31054	0.148699	0.0527931	0.245116	4.94318e-07	4.94318e-07	0.000359221	2.70567e-05	0.000143966	0	0.0516683	11.3865	0	10.2211	0.825666	0.9645	1.06608	0.000180033	0.592224	0.00107564	2.237	0	0	2.22522e-12	2.1855	0			6.66667	1.85586	0.70343	0.0600453	0.221602	0.673794	0.0300552	0.0117071	0.0125121	0.00131828	0.00174965	4.94319e-07	0.000266704	2.94157e-05	6.92773e-05	0
6.70833	1.49862	0.00143017	0.010198	0.0118034	0.326221	1.31306	0.14816	0.0523328	0.24555	4.73986e-07	4.73986e-07	0.000359192	2.7035e-05	0.000143933	0	0.0516294	11.386	0	10.2212	0.824892	0.964245	1.0658	0.000180846	0.593019	0.00106032	2.2377	0	0	2.13369e-12	2.1855	0			6.70833	1.85667	0.703961	0.059544	0.221507	0.6735	0.0296712	0.011671	0.0124734	0.00128783	0.00175518	4.73988e-07	0.000266611	2.94312e-05	6.92719e-05	0
6.75	1.49861	0.00139268	0.0100067	0.0116348	0.324743	1.31557	0.147627	0.0518777	0.245982	4.54491e-07	4.54491e-07	0.000359164	2.70134e-05	0.0001439	0	0.0515907	11.3855	0	10.2213	0.824132	0.963994	1.06552	0.000181658	0.593811	0.0010452	2.2384	0	0	2.04593e-12	2.1855	0			6.75	1.85746	0.704491	0.0590473	0.221412	0.673208	0.0292923	0.0116358	0.0124355	0.00125807	0.00176071	4.54493e-07	0.00026652	2.94465e-05	6.92664e-05	0
6.79167	1.49861	0.00135618	0.00981886	0.0114685	0.323268	1.31806	0.1471	0.0514278	0.246412	4.35798e-07	4.35798e-07	0.000359138	2.6992e-05	0.000143867	0	0.0515523	11.385	0	10.2214	0.823387	0.96375	1.06524	0.000182468	0.594599	0.00103029	2.23909	0	0	1.96178e-12	2.1855	0			6.79167	1.85825	0.70502	0.0585553	0.221317	0.672918	0.0289184	0.0116013	0.0123985	0.00122901	0.00176623	4.35799e-07	0.00026643	2.94618e-05	6.92609e-05	0
6.83333	1.49859	0.00132063	0.00963445	0.0113045	0.321797	1.32054	0.146579	0.0509831	0.24684	4.17873e-07	4.17873e-07	0.000359113	2.69706e-05	0.000143834	0	0.051514	11.3845	0	10.2215	0.822657	0.96351	1.06496	0.000183278	0.595385	0.00101559	2.23976	0	0	1.8811e-12	2.1855	0			6.83333	1.85902	0.705549	0.0580678	0.221223	0.67263	0.0285495	0.0115676	0.0123623	0.00120061	0.00177176	4.17875e-07	0.000266341	2.94769e-05	6.92554e-05	0
6.875	1.49858	0.001286	0.0094534	0.0111427	0.320329	1.32301	0.146064	0.0505435	0.247265	4.00686e-07	4.00686e-07	0.000359089	2.69494e-05	0.000143802	0	0.0514759	11.384	0	10.2216	0.821941	0.963277	1.06469	0.000184087	0.596167	0.00100108	2.24043	0	0	1.80373e-12	2.1855	0			6.875	1.85977	0.706077	0.0575848	0.22113	0.672343	0.0281854	0.0115346	0.0123269	0.00117287	0.00177728	4.00687e-07	0.000266254	2.94919e-05	6.92499e-05	0
6.91667	1.49856	0.00125228	0.00927567	0.0109832	0.318864	1.32546	0.145555	0.0501088	0.247689	3.84206e-07	3.84206e-07	0.000359066	2.69283e-05	0.00014377	0	0.0514379	11.3835	0	10.2217	0.821239	0.963048	1.06441	0.000184894	0.596946	0.000986775	2.24109	0	0	1.72954e-12	2.1855	0			6.91667	1.86052	0.706604	0.0571062	0.221037	0.672058	0.027826	0.0115024	0.0122922	0.00114577	0.00178281	3.84207e-07	0.000266168	2.95068e-05	6.92444e-05	0
6.95833	1.49853	0.00121944	0.00910119	0.0108258	0.317403	1.32789	0.145052	0.0496792	0.24811	3.68403e-07	3.68403e-07	0.000359044	2.69073e-05	0.000143737	0	0.0514002	11.383	0	10.2218	0.820551	0.962825	1.06414	0.0001857	0.597722	0.000972664	2.24173	0	0	1.6584e-12	2.1855	0			6.95833	1.86125	0.70713	0.056632	0.220945	0.671774	0.0274714	0.0114709	0.0122583	0.0011193	0.00178834	3.68405e-07	0.000266084	2.95215e-05	6.92388e-05	0
7	1.49851	0.00118746	0.00892989	0.0106707	0.315946	1.33031	0.144555	0.0492545	0.248529	3.53251e-07	3.53251e-07	0.000359023	2.68865e-05	0.000143705	0	0.0513627	11.3825	0	10.2219	0.819876	0.962608	1.06388	0.000186505	0.598495	0.000958746	2.24237	0	0	1.59019e-12	2.1855	0			7	1.86198	0.707655	0.0561622	0.220853	0.671492	0.0271215	0.01144	0.0122252	0.00109344	0.00179387	3.53252e-07	0.000266001	2.95362e-05	6.92333e-05	0
7.04167	1.49848	0.00115631	0.00876174	0.0105176	0.314492	1.33272	0.144064	0.0488347	0.248946	3.38721e-07	3.38721e-07	0.000359003	2.68657e-05	0.000143674	0	0.0513253	11.382	0	10.222	0.819216	0.962396	1.06361	0.000187309	0.599265	0.000945018	2.24299	0	0	1.52479e-12	2.1855	0			7.04167	1.86269	0.708179	0.0556967	0.220762	0.671211	0.0267762	0.0114098	0.0121928	0.00106817	0.0017994	3.38723e-07	0.00026592	2.95508e-05	6.92277e-05	0
7.08333	1.49844	0.00112597	0.00859667	0.0103667	0.313042	1.33511	0.143579	0.0484197	0.249361	3.2479e-07	3.2479e-07	0.000358984	2.68451e-05	0.000143642	0	0.0512881	11.3815	0	10.2221	0.818568	0.962189	1.06334	0.00018811	0.600031	0.000931479	2.24361	0	0	1.46207e-12	2.1855	0			7.08333	1.86339	0.708702	0.0552355	0.220671	0.670932	0.0264353	0.0113803	0.012161	0.00104349	0.00180494	3.24791e-07	0.000265839	2.95652e-05	6.92221e-05	0
7.125	1.4984	0.00109643	0.00843462	0.0102179	0.311596	1.33748	0.143099	0.0480094	0.249773	3.11431e-07	3.11431e-07	0.000358965	2.68246e-05	0.00014361	0	0.0512511	11.3809	0	10.2222	0.817934	0.961987	1.06308	0.000188911	0.600794	0.000918126	2.24421	0	0	1.40194e-12	2.1855	0			7.125	1.86408	0.709224	0.0547784	0.22058	0.670655	0.026099	0.0113514	0.01213	0.00101938	0.00181048	3.11432e-07	0.000265761	2.95795e-05	6.92165e-05	0
7.16667	1.49836	0.00106766	0.00827554	0.0100712	0.310153	1.33985	0.142626	0.0476039	0.250184	2.98622e-07	2.98622e-07	0.000358948	2.68042e-05	0.000143579	0	0.0512143	11.3804	0	10.2223	0.817313	0.961791	1.06282	0.000189709	0.601553	0.000904957	2.24481	0	0	1.34427e-12	2.1855	0			7.16667	1.86476	0.709745	0.0543256	0.220491	0.670379	0.0257671	0.0113231	0.0120996	0.000995832	0.00181602	2.98623e-07	0.000265683	2.95938e-05	6.92109e-05	0
7.20833	1.49832	0.00103964	0.00811939	0.00992644	0.308714	1.34219	0.142158	0.047203	0.250592	2.86339e-07	2.86339e-07	0.000358932	2.6784e-05	0.000143547	0	0.0511777	11.3799	0	10.2224	0.816705	0.9616	1.06256	0.000190506	0.602309	0.000891969	2.24539	0	0	1.28898e-12	2.18549	0			7.20833	1.86543	0.710266	0.0538768	0.220401	0.670104	0.0254395	0.0112955	0.0120698	0.000972824	0.00182157	2.86341e-07	0.000265607	2.96079e-05	6.92052e-05	0
7.25	1.49827	0.00101236	0.00796611	0.00978372	0.307278	1.34452	0.141697	0.0468067	0.250998	2.74562e-07	2.74562e-07	0.000358916	2.67639e-05	0.000143516	0	0.0511413	11.3794	0	10.2225	0.81611	0.961414	1.06231	0.000191301	0.603062	0.000879159	2.24597	0	0	1.23597e-12	2.18549	0			7.25	1.86609	0.710785	0.0534322	0.220312	0.669831	0.0251162	0.0112684	0.0120407	0.000950349	0.00182712	2.74564e-07	0.000265532	2.96219e-05	6.91996e-05	0
7.29167	1.49822	0.000985784	0.00781564	0.00964298	0.305846	1.34684	0.141241	0.0464149	0.251402	2.63269e-07	2.63269e-07	0.000358902	2.67439e-05	0.000143485	0	0.051105	11.3789	0	10.2226	0.815527	0.961234	1.06205	0.000192094	0.603811	0.000866527	2.24653	0	0	1.18513e-12	2.18549	0			7.29167	1.86674	0.711303	0.0529916	0.220224	0.669559	0.0247971	0.0112419	0.0120122	0.000928393	0.00183268	2.63271e-07	0.000265458	2.96358e-05	6.9194e-05	0
7.33333	1.49817	0.000959905	0.00766794	0.0095042	0.304418	1.34914	0.14079	0.0460277	0.251804	2.52441e-07	2.52441e-07	0.000358888	2.6724e-05	0.000143455	0	0.0510689	11.3784	0	10.2227	0.814956	0.961059	1.0618	0.000192886	0.604557	0.000854069	2.24708	0	0	1.13639e-12	2.18549	0			7.33333	1.86737	0.71182	0.0525549	0.220136	0.669289	0.0244822	0.0112159	0.0119842	0.000906944	0.00183824	2.52442e-07	0.000265386	2.96496e-05	6.91883e-05	0
7.375	1.49812	0.000934703	0.00752297	0.00936734	0.302994	1.35143	0.140346	0.0456449	0.252204	2.42058e-07	2.42058e-07	0.000358875	2.67043e-05	0.000143424	0	0.051033	11.3779	0	10.2228	0.814398	0.960889	1.06155	0.000193675	0.605299	0.000841783	2.24762	0	0	1.08965e-12	2.18549	0			7.375	1.868	0.712337	0.0521223	0.220048	0.66902	0.0241714	0.0111905	0.0119569	0.000885992	0.00184381	2.4206e-07	0.000265314	2.96633e-05	6.91827e-05	0
7.41667	1.49806	0.00091016	0.00738066	0.00923239	0.301574	1.3537	0.139907	0.0452664	0.252601	2.32102e-07	2.32102e-07	0.000358862	2.66847e-05	0.000143394	0	0.0509973	11.3773	0	10.2229	0.813852	0.960724	1.06131	0.000194462	0.606038	0.000829667	2.24816	0	0	1.04483e-12	2.18549	0			7.41667	1.86862	0.712852	0.0516935	0.219961	0.668752	0.0238647	0.0111655	0.0119301	0.000865524	0.00184938	2.32104e-07	0.000265244	2.96769e-05	6.9177e-05	0
7.45833	1.498	0.000886259	0.00724098	0.00909931	0.300157	1.35596	0.139474	0.0448923	0.252997	2.22555e-07	2.22556e-07	0.000358851	2.66652e-05	0.000143363	0	0.0509617	11.3768	0	10.223	0.813319	0.960564	1.06106	0.000195246	0.606773	0.000817718	2.24868	0	0	1.00185e-12	2.18549	0			7.45833	1.86923	0.713366	0.0512686	0.219874	0.668485	0.023562	0.0111412	0.0119038	0.00084553	0.00185497	2.22557e-07	0.000265175	2.96904e-05	6.91713e-05	0
7.5	1.49794	0.000862983	0.00710387	0.00896809	0.298745	1.35821	0.139047	0.0445226	0.25339	2.13402e-07	2.13402e-07	0.00035884	2.66458e-05	0.000143333	0	0.0509263	11.3763	0	10.2231	0.812797	0.960409	1.06082	0.000196029	0.607504	0.000805936	2.24919	0	0	9.60648e-13	2.18549	0			7.5	1.86983	0.713879	0.0508475	0.219788	0.66822	0.0232632	0.0111173	0.0118781	0.000825998	0.00186055	2.13403e-07	0.000265107	2.97039e-05	6.91657e-05	0
7.54167	1.49787	0.000840316	0.0069693	0.0088387	0.297336	1.36044	0.138625	0.044157	0.253781	2.04624e-07	2.04624e-07	0.00035883	2.66266e-05	0.000143303	0	0.0508911	11.3758	0	10.2231	0.812286	0.96026	1.06058	0.000196808	0.608232	0.000794316	2.24969	0	0	9.21136e-13	2.18549	0			7.54167	1.87042	0.714391	0.0504303	0.219702	0.667956	0.0229683	0.0110938	0.0118529	0.000806919	0.00186615	2.04626e-07	0.00026504	2.97172e-05	6.916e-05	0
7.58333	1.49781	0.000818242	0.00683721	0.00871111	0.295931	1.36265	0.138209	0.0437956	0.254171	1.96208e-07	1.96208e-07	0.00035882	2.66075e-05	0.000143273	0	0.0508561	11.3753	0	10.2232	0.811788	0.960115	1.06034	0.000197586	0.608957	0.000782858	2.25018	0	0	8.83249e-13	2.18549	0			7.58333	1.871	0.714902	0.0500167	0.219616	0.667693	0.0226773	0.0110709	0.0118282	0.00078828	0.00187176	1.9621e-07	0.000264974	2.97304e-05	6.91543e-05	0
7.625	1.49774	0.000796745	0.00670756	0.00858531	0.294531	1.36485	0.137799	0.0434384	0.254558	1.88138e-07	1.88138e-07	0.000358811	2.65885e-05	0.000143244	0	0.0508212	11.3748	0	10.2233	0.8113	0.959976	1.0601	0.000198361	0.609678	0.00077156	2.25066	0	0	8.46921e-13	2.18549	0			7.625	1.87158	0.715412	0.0496069	0.219531	0.667431	0.02239	0.0110484	0.011804	0.000770073	0.00187737	1.8814e-07	0.00026491	2.97435e-05	6.91486e-05	0
7.66667	1.49767	0.000775811	0.00658031	0.00846126	0.293134	1.36704	0.137394	0.0430852	0.254943	1.804e-07	1.804e-07	0.000358803	2.65697e-05	0.000143215	0	0.0507866	11.3742	0	10.2234	0.810824	0.959841	1.05987	0.000199133	0.610395	0.000760418	2.25113	0	0	8.12086e-13	2.18549	0			7.66667	1.87214	0.715921	0.0492008	0.219446	0.667171	0.0221065	0.0110264	0.0117803	0.000752287	0.00188299	1.80402e-07	0.000264846	2.97565e-05	6.91429e-05	0
7.70833	1.4976	0.000755425	0.00645542	0.00833894	0.291741	1.36921	0.136994	0.0427361	0.255325	1.7298e-07	1.7298e-07	0.000358795	2.6551e-05	0.000143185	0	0.050752	11.3737	0	10.2234	0.81036	0.959712	1.05964	0.000199903	0.611108	0.000749432	2.25159	0	0	7.78685e-13	2.18549	0			7.70833	1.8727	0.716428	0.0487983	0.219362	0.666911	0.0218267	0.0110048	0.0117571	0.000734912	0.00188862	1.72982e-07	0.000264784	2.97695e-05	6.91373e-05	0
7.75	1.49752	0.000735573	0.00633284	0.00821834	0.290352	1.37137	0.1366	0.042391	0.255706	1.65865e-07	1.65865e-07	0.000358788	2.65324e-05	0.000143156	0	0.0507177	11.3732	0	10.2235	0.809906	0.959587	1.05941	0.000200669	0.611818	0.000738598	2.25204	0	0	7.46657e-13	2.18549	0			7.75	1.87324	0.716935	0.0483994	0.219278	0.666653	0.0215505	0.0109836	0.0117343	0.00071794	0.00189426	1.65867e-07	0.000264722	2.97823e-05	6.91316e-05	0
7.79167	1.49745	0.00071624	0.00621253	0.00809942	0.288967	1.37351	0.136212	0.0420498	0.256085	1.59043e-07	1.59043e-07	0.000358782	2.65139e-05	0.000143128	0	0.0506835	11.3727	0	10.2236	0.809463	0.959468	1.05918	0.000201433	0.612524	0.000727916	2.25248	0	0	7.15947e-13	2.18549	0			7.79167	1.87378	0.71744	0.048004	0.219194	0.666396	0.0212779	0.0109629	0.0117119	0.00070136	0.00189991	1.59045e-07	0.000264661	2.97951e-05	6.91259e-05	0
7.83333	1.49737	0.000697413	0.00609446	0.00798217	0.287586	1.37564	0.135829	0.0417125	0.256461	1.52501e-07	1.52502e-07	0.000358776	2.64956e-05	0.000143099	0	0.0506495	11.3722	0	10.2237	0.809031	0.959353	1.05895	0.000202194	0.613226	0.000717383	2.25291	0	0	6.865e-13	2.18549	0			7.83333	1.87431	0.717945	0.0476122	0.219111	0.66614	0.0210088	0.0109425	0.01169	0.000685164	0.00190557	1.52503e-07	0.000264602	2.98077e-05	6.91202e-05	0
7.875	1.49729	0.000679079	0.00597857	0.00786657	0.28621	1.37775	0.135451	0.041379	0.256836	1.46229e-07	1.46229e-07	0.000358771	2.64774e-05	0.000143071	0	0.0506157	11.3717	0	10.2237	0.80861	0.959243	1.05873	0.000202952	0.613925	0.000706997	2.25334	0	0	6.58264e-13	2.18549	0			7.875	1.87484	0.718448	0.0472239	0.219028	0.665885	0.0207432	0.0109225	0.0116685	0.000669342	0.00191124	1.46231e-07	0.000264543	2.98203e-05	6.91146e-05	0
7.91667	1.49721	0.000661226	0.00586484	0.00775258	0.284837	1.37985	0.135079	0.0410494	0.257208	1.40215e-07	1.40215e-07	0.000358766	2.64593e-05	0.000143042	0	0.050582	11.3711	0	10.2238	0.8082	0.959138	1.05851	0.000203707	0.614619	0.000696756	2.25375	0	0	6.31189e-13	2.18549	0			7.91667	1.87535	0.71895	0.046839	0.218945	0.665631	0.0204811	0.010903	0.0116474	0.000653887	0.00191693	1.40216e-07	0.000264485	2.98328e-05	6.91089e-05	0
7.95833	1.49713	0.00064384	0.00575322	0.0076402	0.283469	1.38194	0.134712	0.0407235	0.257579	1.34448e-07	1.34448e-07	0.000358762	2.64414e-05	0.000143014	0	0.0505486	11.3706	0	10.2239	0.807799	0.959038	1.05829	0.000204459	0.61531	0.000686659	2.25415	0	0	6.05229e-13	2.18549	0			7.95833	1.87586	0.719451	0.0464576	0.218863	0.665378	0.0202224	0.0108838	0.0116267	0.00063879	0.00192262	1.34449e-07	0.000264429	2.98452e-05	6.91032e-05	0
8	1.49705	0.000626909	0.00564368	0.00752939	0.282104	1.38401	0.13435	0.0404013	0.257947	1.28918e-07	1.28918e-07	0.000358758	2.64235e-05	0.000142986	0	0.0505152	11.3701	0	10.2239	0.80741	0.958943	1.05807	0.000205207	0.615998	0.000676703	2.25454	0	0	5.80335e-13	2.18549	0			8	1.87636	0.719951	0.0460795	0.218781	0.665126	0.019967	0.0108649	0.0116064	0.000624042	0.00192832	1.28919e-07	0.000264373	2.98575e-05	6.90975e-05	0
8.04167	1.49696	0.000610422	0.00553618	0.00742015	0.280744	1.38607	0.133994	0.0400827	0.258314	1.23615e-07	1.23615e-07	0.000358754	2.64058e-05	0.000142959	0	0.0504821	11.3696	0	10.224	0.80703	0.958852	1.05786	0.000205953	0.616681	0.000666886	2.25492	0	0	5.56466e-13	2.18549	0			8.04167	1.87685	0.72045	0.0457047	0.218699	0.664875	0.0197149	0.0108464	0.0115864	0.000609635	0.00193404	1.23617e-07	0.000264318	2.98697e-05	6.90919e-05	0
8.08333	1.49688	0.000594367	0.00543067	0.00731244	0.279388	1.38811	0.133643	0.0397678	0.258678	1.18531e-07	1.18531e-07	0.000358752	2.63883e-05	0.000142931	0	0.0504491	11.3691	0	10.2241	0.80666	0.958766	1.05764	0.000206694	0.617361	0.000657207	2.25529	0	0	5.33579e-13	2.18549	0			8.08333	1.87733	0.720947	0.0453333	0.218618	0.664625	0.0194661	0.0108283	0.0115669	0.000595561	0.00193977	1.18532e-07	0.000264264	2.98818e-05	6.90862e-05	0
8.125	1.49679	0.000578733	0.00532714	0.00720624	0.278037	1.39014	0.133297	0.0394564	0.25904	1.13656e-07	1.13656e-07	0.000358749	2.63708e-05	0.000142904	0	0.0504162	11.3685	0	10.2241	0.806301	0.958685	1.05743	0.000207433	0.618037	0.000647664	2.25565	0	0	5.11633e-13	2.18549	0			8.125	1.87781	0.721443	0.0449652	0.218537	0.664376	0.0192205	0.0108105	0.0115477	0.000581814	0.00194551	1.13657e-07	0.00026421	2.98939e-05	6.90806e-05	0
8.16667	1.4967	0.000563509	0.00522553	0.00710155	0.276689	1.39216	0.132956	0.0391486	0.2594	1.08981e-07	1.08981e-07	0.000358747	2.63535e-05	0.000142877	0	0.0503836	11.368	0	10.2242	0.805951	0.958608	1.05722	0.000208168	0.618709	0.000638256	2.256	0	0	4.90589e-13	2.18549	0			8.16667	1.87828	0.721939	0.0446003	0.218456	0.664128	0.0189781	0.010793	0.0115288	0.000568384	0.00195126	1.08983e-07	0.000264158	2.99058e-05	6.90749e-05	0
8.20833	1.49661	0.000548683	0.00512582	0.00699833	0.275346	1.39416	0.13262	0.0388442	0.259759	1.04499e-07	1.04499e-07	0.000358746	2.63363e-05	0.00014285	0	0.0503511	11.3675	0	10.2242	0.805611	0.958537	1.05702	0.000208899	0.619377	0.000628979	2.25635	0	0	4.70411e-13	2.18549	0			8.20833	1.87874	0.722433	0.0442386	0.218376	0.663881	0.0187388	0.0107759	0.0115103	0.000555265	0.00195703	1.045e-07	0.000264106	2.99177e-05	6.90693e-05	0
8.25	1.49652	0.000534246	0.00502797	0.00689656	0.274007	1.39615	0.13229	0.0385433	0.260115	1.00201e-07	1.00201e-07	0.000358745	2.63193e-05	0.000142823	0	0.0503187	11.367	0	10.2243	0.805281	0.958469	1.05681	0.000209627	0.620042	0.000619834	2.25668	0	0	4.51063e-13	2.18549	0			8.25	1.8792	0.722925	0.0438802	0.218296	0.663635	0.0185026	0.010759	0.0114922	0.00054245	0.00196281	1.00202e-07	0.000264056	2.99295e-05	6.90637e-05	0
8.29167	1.49643	0.000520188	0.00493194	0.00679623	0.272672	1.39813	0.131964	0.0382458	0.260469	9.60795e-08	9.60795e-08	0.000358744	2.63023e-05	0.000142797	0	0.0502865	11.3665	0	10.2244	0.80496	0.958407	1.05661	0.000210351	0.620702	0.000610817	2.257	0	0	4.32511e-13	2.18549	0			8.29167	1.87965	0.723417	0.0435248	0.218216	0.66339	0.0182694	0.0107425	0.0114743	0.000529931	0.00196861	9.60807e-08	0.000264006	2.99412e-05	6.9058e-05	0
8.33333	1.49634	0.000506498	0.00483771	0.00669732	0.271342	1.40009	0.131644	0.0379516	0.260821	9.21277e-08	9.21277e-08	0.000358744	2.62855e-05	0.000142771	0	0.0502545	11.3659	0	10.2244	0.804649	0.958348	1.05641	0.000211071	0.621359	0.000601927	2.25732	0	0	4.14722e-13	2.18549	0			8.33333	1.88009	0.723907	0.0431726	0.218137	0.663145	0.0180393	0.0107262	0.0114568	0.000517703	0.00197442	9.21289e-08	0.000263956	2.99529e-05	6.90524e-05	0
8.375	1.49625	0.000493168	0.00474525	0.00659981	0.270016	1.40203	0.131328	0.0376607	0.261172	8.83385e-08	8.83385e-08	0.000358744	2.62688e-05	0.000142745	0	0.0502227	11.3654	0	10.2245	0.804347	0.958295	1.05621	0.000211788	0.622012	0.000593162	2.25762	0	0	3.97664e-13	2.18549	0			8.375	1.88053	0.724397	0.0428235	0.218058	0.662902	0.0178121	0.0107103	0.0114396	0.000505757	0.00198024	8.83396e-08	0.000263908	2.99644e-05	6.90468e-05	0
8.41667	1.49615	0.000480187	0.00465451	0.00650367	0.268694	1.40397	0.131018	0.0373731	0.26152	8.47051e-08	8.47051e-08	0.000358744	2.62523e-05	0.000142719	0	0.050191	11.3649	0	10.2245	0.804054	0.958246	1.05601	0.0002125	0.622661	0.000584522	2.25792	0	0	3.81308e-13	2.18549	0			8.41667	1.88096	0.724885	0.0424774	0.217979	0.662659	0.0175879	0.0106946	0.0114227	0.000494087	0.00198608	8.47062e-08	0.00026386	2.99759e-05	6.90412e-05	0
8.45833	1.49606	0.000467546	0.00456547	0.0064089	0.267376	1.40589	0.130712	0.0370887	0.261866	8.12212e-08	8.12212e-08	0.000358745	2.62358e-05	0.000142693	0	0.0501594	11.3644	0	10.2246	0.803771	0.958201	1.05582	0.000213209	0.623306	0.000576003	2.2582	0	0	3.65625e-13	2.18549	0			8.45833	1.88138	0.725371	0.0421344	0.2179	0.662418	0.0173665	0.0106792	0.011406	0.000482688	0.00199193	8.12222e-08	0.000263814	2.99873e-05	6.90356e-05	0
8.5	1.49596	0.000455237	0.0044781	0.00631547	0.266063	1.4078	0.130411	0.0368075	0.262211	7.78805e-08	7.78806e-08	0.000358746	2.62195e-05	0.000142668	0	0.0501281	11.3639	0	10.2246	0.803496	0.958161	1.05562	0.000213913	0.623948	0.000567605	2.25848	0	0	3.50587e-13	2.18549	0			8.5	1.8818	0.725857	0.0417943	0.217822	0.662177	0.017148	0.0106641	0.0113897	0.000471553	0.0019978	7.78815e-08	0.000263767	2.99986e-05	6.903e-05	0
8.54167	1.49587	0.000443251	0.00439237	0.00622337	0.264755	1.40969	0.130115	0.0365294	0.262553	7.46773e-08	7.46773e-08	0.000358747	2.62033e-05	0.000142642	0	0.0500968	11.3634	0	10.2247	0.80323	0.958125	1.05543	0.000214614	0.624585	0.000559326	2.25875	0	0	3.36167e-13	2.18549	0			8.54167	1.88221	0.726342	0.0414573	0.217744	0.661936	0.0169323	0.0106492	0.0113736	0.000460675	0.00200369	7.46783e-08	0.000263722	3.00099e-05	6.90244e-05	0
8.58333	1.49577	0.00043158	0.00430824	0.00613257	0.26345	1.41157	0.129824	0.0362544	0.262894	7.16058e-08	7.16059e-08	0.000358749	2.61872e-05	0.000142617	0	0.0500658	11.3628	0	10.2247	0.802973	0.958093	1.05524	0.000215311	0.625219	0.000551164	2.25901	0	0	3.2234e-13	2.18549	0			8.58333	1.88261	0.726825	0.0411231	0.217666	0.661697	0.0167194	0.0106346	0.0113578	0.000450049	0.00200959	7.16068e-08	0.000263677	3.0021e-05	6.90189e-05	0
8.625	1.49568	0.000420215	0.00422569	0.00604305	0.262151	1.41344	0.129538	0.0359825	0.263232	6.86607e-08	6.86607e-08	0.000358751	2.61713e-05	0.000142592	0	0.0500348	11.3623	0	10.2248	0.802725	0.958066	1.05506	0.000216003	0.625849	0.000543117	2.25926	0	0	3.09083e-13	2.18549	0			8.625	1.88301	0.727307	0.0407919	0.217588	0.661459	0.0165092	0.0106202	0.0113423	0.000439668	0.0020155	6.86616e-08	0.000263633	3.00321e-05	6.90133e-05	0
8.66667	1.49558	0.000409148	0.0041447	0.00595482	0.260855	1.41529	0.129256	0.0357135	0.263569	6.58367e-08	6.58367e-08	0.000358753	2.61555e-05	0.000142568	0	0.0500041	11.3618	0	10.2248	0.802486	0.958043	1.05487	0.000216691	0.626475	0.000535185	2.2595	0	0	2.9637e-13	2.18549	0			8.66667	1.8834	0.727788	0.0404636	0.217511	0.661221	0.0163017	0.0106061	0.0113271	0.000429528	0.00202144	6.58375e-08	0.00026359	3.00432e-05	6.90078e-05	0
8.70833	1.49548	0.000398372	0.00406522	0.00586783	0.259564	1.41713	0.128979	0.0354476	0.263904	6.31288e-08	6.31289e-08	0.000358756	2.61398e-05	0.000142543	0	0.0499735	11.3613	0	10.2248	0.802255	0.958024	1.05469	0.000217375	0.627097	0.000527365	2.25973	0	0	2.8418e-13	2.18549	0			8.70833	1.88379	0.728267	0.0401381	0.217434	0.660984	0.0160969	0.0105922	0.0113121	0.000419623	0.00202739	6.31296e-08	0.000263547	3.00541e-05	6.90022e-05	0
8.75	1.49538	0.000387878	0.00398724	0.00578208	0.258277	1.41896	0.128707	0.0351846	0.264237	6.05324e-08	6.05324e-08	0.000358759	2.61242e-05	0.000142519	0	0.049943	11.3608	0	10.2249	0.802032	0.958009	1.05451	0.000218055	0.627716	0.000519657	2.25996	0	0	2.72492e-13	2.18549	0			8.75	1.88417	0.728745	0.0398154	0.217357	0.660747	0.0158947	0.0105786	0.0112973	0.000409947	0.00203336	6.05331e-08	0.000263505	3.0065e-05	6.89967e-05	0
8.79167	1.49528	0.00037766	0.00391072	0.00569755	0.256995	1.42077	0.128439	0.0349245	0.264568	5.80427e-08	5.80427e-08	0.000358762	2.61087e-05	0.000142495	0	0.0499127	11.3602	0	10.2249	0.801818	0.957999	1.05433	0.00021873	0.62833	0.000512058	2.26017	0	0	2.61285e-13	2.18548	0			8.79167	1.88454	0.729223	0.0394955	0.21728	0.660512	0.0156951	0.0105651	0.0112828	0.000400494	0.00203934	5.80434e-08	0.000263464	3.00758e-05	6.89912e-05	0
8.83333	1.49518	0.000367711	0.00383565	0.00561423	0.255718	1.42257	0.128176	0.0346673	0.264897	5.56554e-08	5.56554e-08	0.000358765	2.60934e-05	0.000142471	0	0.0498826	11.3597	0	10.225	0.801612	0.957992	1.05415	0.000219401	0.628941	0.000504567	2.26038	0	0	2.50538e-13	2.18548	0			8.83333	1.88491	0.729698	0.0391784	0.217204	0.660277	0.0154981	0.0105519	0.0112685	0.000391261	0.00204535	5.56561e-08	0.000263423	3.00865e-05	6.89857e-05	0
8.875	1.49509	0.000358023	0.00376199	0.00553209	0.254444	1.42436	0.127917	0.0344128	0.265225	5.33663e-08	5.33663e-08	0.000358769	2.60781e-05	0.000142447	0	0.0498526	11.3592	0	10.225	0.801414	0.95799	1.05397	0.000220067	0.629547	0.000497183	2.26058	0	0	2.40234e-13	2.18548	0			8.875	1.88528	0.730173	0.0388641	0.217128	0.660043	0.0153036	0.0105389	0.0112544	0.000382241	0.00205137	5.3367e-08	0.000263383	3.00972e-05	6.89802e-05	0
8.91667	1.49499	0.000348589	0.00368971	0.00545112	0.253176	1.42614	0.127663	0.0341612	0.26555	5.11714e-08	5.11714e-08	0.000358773	2.6063e-05	0.000142423	0	0.0498228	11.3587	0	10.225	0.801224	0.957992	1.0538	0.000220729	0.63015	0.000489903	2.26077	0	0	2.30353e-13	2.18548	0			8.91667	1.88564	0.730646	0.0385525	0.217052	0.65981	0.0151116	0.0105261	0.0112406	0.000373429	0.00205741	5.1172e-08	0.000263344	3.01078e-05	6.89747e-05	0
8.95833	1.49489	0.000339403	0.0036188	0.00537131	0.251912	1.4279	0.127414	0.0339123	0.265874	4.90667e-08	4.90667e-08	0.000358777	2.6048e-05	0.0001424	0	0.0497931	11.3582	0	10.2251	0.801042	0.957998	1.05363	0.000221386	0.630749	0.000482728	2.26095	0	0	2.20878e-13	2.18548	0			8.95833	1.88599	0.731119	0.0382435	0.216976	0.659577	0.014922	0.0105135	0.011227	0.000364822	0.00206347	4.90673e-08	0.000263305	3.01183e-05	6.89693e-05	0
9	1.49479	0.000330458	0.00354923	0.00529263	0.250652	1.42965	0.127169	0.0336662	0.266196	4.70486e-08	4.70486e-08	0.000358781	2.60332e-05	0.000142377	0	0.0497635	11.3577	0	10.2251	0.800868	0.958007	1.05346	0.000222039	0.631345	0.000475655	2.26113	0	0	2.11794e-13	2.18548	0			9	1.88634	0.73159	0.0379372	0.216901	0.659345	0.0147349	0.0105012	0.0112136	0.000356413	0.00206955	4.70491e-08	0.000263267	3.01287e-05	6.89638e-05	0
9.04167	1.49527	0.00032198	0.00348108	0.00521487	0.249382	1.43114	0.126842	0.0334214	0.266285	4.51134e-08	4.51135e-08	0.000320375	2.49998e-05	0.000135624	0	0.0497413	11.357	0	10.2251	0.800664	0.958125	1.05368	0.000216647	0.631977	0.000468665	2.26099	0	0	2.03082e-13	2.1855	0			9.04167	1.88726	0.731814	0.037621	0.216748	0.658878	0.0145461	0.0104857	0.0111969	0.000348144	0.0020778	4.5114e-08	0.000251248	2.93774e-05	6.78128e-05	0
9.08333	1.49683	0.000314145	0.00341445	0.0051378	0.248087	1.43215	0.12636	0.0331773	0.265933	4.32579e-08	4.32579e-08	0.00028943	2.40529e-05	0.000129473	0	0.0497323	11.3562	0	10.225	0.80038	0.958428	1.05463	0.000211746	0.632681	0.000461742	2.26028	0	0	1.9473e-13	2.18551	0			9.08333	1.8893	0.73156	0.0372833	0.216445	0.657954	0.0143519	0.010463	0.0111725	0.000339964	0.00209045	4.32584e-08	0.000240208	2.86575e-05	6.67094e-05	0
9.125	1.49938	0.000306886	0.00334928	0.00506148	0.246771	1.43271	0.125736	0.0329348	0.265176	4.14787e-08	4.14787e-08	0.000263941	2.31822e-05	0.000123851	0	0.0497355	11.3551	0	10.2248	0.800018	0.958903	1.05625	0.000207318	0.633452	0.000454888	2.25903	0	0	1.8672e-13	2.18552	0			9.125	1.89241	0.730845	0.0369256	0.215998	0.656592	0.0141529	0.0104335	0.0111409	0.000331883	0.00210762	4.14792e-08	0.00023003	2.79664e-05	6.56491e-05	0
9.16667	1.50284	0.000300142	0.00328554	0.00498593	0.245437	1.43286	0.124985	0.0326949	0.264047	3.97727e-08	3.97727e-08	0.000242543	2.23784e-05	0.000118689	0	0.0497499	11.3539	0	10.2245	0.799581	0.959534	1.05847	0.000203302	0.634284	0.000448107	2.25731	0	0	1.7904e-13	2.18553	0			9.16667	1.89654	0.729687	0.0365493	0.215412	0.654809	0.0139497	0.0103975	0.0111023	0.000323908	0.00212946	3.97732e-08	0.000220606	2.73014e-05	6.46273e-05	0
9.20833	1.50713	0.000293864	0.00322321	0.00491122	0.244088	1.43262	0.12412	0.0324578	0.262579	3.81368e-08	3.81368e-08	0.000224511	2.17327e-05	0.000114296	0	0.0497749	11.3525	0	10.2241	0.799098	0.960312	1.06127	0.000199704	0.63516	0.000441404	2.25512	0	0	1.71677e-13	2.18553	0			9.20833	1.90166	0.728102	0.0361559	0.214694	0.652623	0.0137426	0.0103552	0.0110569	0.000316046	0.00215616	3.81373e-08	0.000211847	2.66602e-05	6.36397e-05	0
9.25	1.51245	0.000288067	0.00316307	0.00483866	0.242814	1.43154	0.123177	0.0322106	0.260891	3.65682e-08	3.65683e-08	0.000209684	2.15132e-05	0.000111585	0	0.0498187	11.3509	0	10.2236	0.799257	0.961338	1.06475	0.000196578	0.635738	0.000434898	2.25197	0	0	1.64615e-13	2.18554	0			9.25	1.90773	0.726106	0.0357466	0.213848	0.65005	0.0135323	0.0103069	0.0110052	0.000308301	0.00218797	3.65687e-08	0.000203678	2.60407e-05	6.26829e-05	0
9.29167	1.51887	0.000282737	0.00310541	0.00476876	0.241653	1.42945	0.122173	0.0319474	0.25904	3.50642e-08	3.50642e-08	0.000196639	2.13068e-05	0.000108979	0	0.0498849	11.3491	0	10.223	0.800364	0.962653	1.06898	0.000193566	0.635868	0.000428636	2.24763	0	0	1.57845e-13	2.18554	0			9.29167	1.91471	0.723713	0.0353227	0.212881	0.647107	0.013319	0.0102529	0.0109474	0.000300677	0.00222513	3.50646e-08	0.000196035	2.54412e-05	6.17535e-05	0
9.33333	1.52634	0.000277839	0.0030501	0.00470137	0.240598	1.42638	0.121112	0.0316692	0.257036	3.3622e-08	3.3622e-08	0.00018505	2.11121e-05	0.000106465	0	0.0499727	11.3472	0	10.2222	0.802388	0.964248	1.07392	0.000190654	0.635564	0.000422605	2.24215	0	0	1.51353e-13	2.18555	0			9.33333	1.92256	0.720937	0.0348852	0.211796	0.643807	0.0131033	0.0101934	0.0108837	0.000293178	0.00226798	3.36224e-08	0.000188865	2.48602e-05	6.08487e-05	0
9.375	1.53482	0.000273339	0.00299703	0.00463635	0.239643	1.42238	0.119997	0.0313772	0.254887	3.22391e-08	3.22391e-08	0.00017467	2.09278e-05	0.000104036	0	0.050081	11.3451	0	10.2212	0.805299	0.966111	1.07955	0.000187831	0.634842	0.000416792	2.23558	0	0	1.45127e-13	2.18555	0			9.375	1.93124	0.717792	0.0344353	0.210599	0.640165	0.0128855	0.0101286	0.0108144	0.000285807	0.00231687	3.22395e-08	0.00018212	2.42962e-05	5.9966e-05	0
9.41667	1.54426	0.000269207	0.0029461	0.00457331	0.238765	1.41748	0.118833	0.0310722	0.252604	3.09131e-08	3.09131e-08	0.000165357	2.07712e-05	0.000101794	0	0.050209	11.3428	0	10.2201	0.809075	0.968237	1.08583	0.000185279	0.63372	0.000411161	2.22793	0	0	1.39158e-13	2.18555	0			9.41667	1.94074	0.71429	0.033974	0.209294	0.636197	0.0126659	0.0100589	0.0107397	0.000278565	0.00237223	3.09135e-08	0.00017576	2.37482e-05	5.91033e-05	0
9.45833	1.5547	0.00026543	0.00289732	0.00450975	0.237789	1.41181	0.117629	0.0307569	0.250208	2.96416e-08	2.96417e-08	0.00015697	2.06489e-05	9.97726e-05	0	0.0503545	11.3404	0	10.2189	0.813752	0.97066	1.09278	0.000183069	0.632253	0.000405488	2.21916	0	0	1.33435e-13	2.18556	0			9.45833	1.95101	0.710445	0.0335024	0.207886	0.631914	0.0124449	0.00998429	0.01066	0.000271455	0.00243452	2.9642e-08	0.000169752	2.32151e-05	5.82586e-05	0
9.5	1.56611	0.000261984	0.00285062	0.00444518	0.236677	1.40543	0.116389	0.0304321	0.24771	2.84225e-08	2.84225e-08	0.000149299	2.05321e-05	9.77906e-05	0	0.0505166	11.3376	0	10.2175	0.81932	0.97338	1.1004	0.000180889	0.630459	0.000399726	2.20927	0	0	1.27946e-13	2.18556	0			9.5	1.96202	0.706269	0.0330214	0.206379	0.62733	0.0122227	0.00990515	0.0105754	0.000264476	0.00250428	2.84228e-08	0.000164064	2.26961e-05	5.74302e-05	0
9.54167	1.57846	0.000258847	0.00280488	0.00437971	0.235433	1.39835	0.115115	0.0300985	0.245115	2.72534e-08	2.72535e-08	0.00014225	2.04208e-05	9.58462e-05	0	0.0506946	11.3347	0	10.2159	0.825753	0.976387	1.10865	0.000178738	0.628347	0.000393886	2.19831	0	0	1.22684e-13	2.18556	0			9.54167	1.97374	0.701773	0.0325319	0.204777	0.622459	0.0119998	0.00982165	0.0104861	0.000257631	0.00258215	2.72538e-08	0.000158671	2.21905e-05	5.66166e-05	0
9.58333	1.59172	0.000255996	0.00275911	0.00431342	0.234062	1.3906	0.11381	0.0297566	0.242428	2.61325e-08	2.61325e-08	0.000135744	2.03137e-05	9.39349e-05	0	0.0508882	11.3315	0	10.2143	0.833027	0.979673	1.11752	0.000176607	0.625927	0.000387975	2.1863	0	0	1.17638e-13	2.18557	0			9.58333	1.98615	0.69697	0.0320349	0.203085	0.617314	0.0117764	0.009734	0.0103924	0.000250919	0.00266881	2.61328e-08	0.000153548	2.16975e-05	5.58165e-05	0
9.625	1.60584	0.000253412	0.00271333	0.00424641	0.232568	1.3822	0.112474	0.029407	0.239654	2.50577e-08	2.50577e-08	0.000129714	2.021e-05	9.20544e-05	0	0.0510968	11.3281	0	10.2125	0.841117	0.983229	1.12698	0.000174493	0.623206	0.000382001	2.17329	0	0	1.128e-13	2.18557	0			9.625	1.99907	0.691931	0.0315336	0.201324	0.611961	0.0115534	0.00964311	0.0102952	0.000244349	0.00276393	2.5058e-08	0.000151115	2.14803e-05	5.55267e-05	0
9.66667	1.6208	0.000251075	0.00266759	0.00417877	0.230955	1.37317	0.111111	0.02905	0.2368	2.4027e-08	2.40271e-08	0.000124108	2.01092e-05	9.02028e-05	0	0.0513198	11.3244	0	10.2105	0.850001	0.987044	1.137	0.000172392	0.620193	0.000375971	2.15929	0	0	1.0816e-13	2.18557	0			9.66667	2.01192	0.686917	0.0310386	0.199573	0.606634	0.0113343	0.00955267	0.0101985	0.000237957	0.00286337	2.40273e-08	0.000150374	2.14419e-05	5.55712e-05	0
9.70833	1.63657	0.000248969	0.00262192	0.00411057	0.229227	1.36354	0.109721	0.0286862	0.233869	2.30388e-08	2.30388e-08	0.000118879	2.00109e-05	8.83784e-05	0	0.0515568	11.3206	0	10.2085	0.859656	0.99111	1.14758	0.000170304	0.616895	0.000369894	2.14435	0	0	1.03711e-13	2.18557	0			9.70833	2.02464	0.681953	0.030551	0.197837	0.601358	0.0111192	0.00946322	0.0101029	0.00023174	0.00296676	2.30391e-08	0.00014965	2.14038e-05	5.5615e-05	0
9.75	1.65312	0.000247077	0.00257635	0.00404191	0.227388	1.35332	0.108307	0.028316	0.230867	2.20912e-08	2.20912e-08	0.000113988	1.99145e-05	8.65801e-05	0	0.0518074	11.3166	0	10.2063	0.870057	0.995419	1.15868	0.000168225	0.613321	0.000363776	2.1285	0	0	9.94457e-14	2.18557	0			9.75	2.03723	0.677039	0.0300706	0.196119	0.596132	0.0109081	0.00937472	0.0100083	0.000225694	0.00307428	2.20915e-08	0.000148942	2.13661e-05	5.56583e-05	0
9.79167	1.6704	0.000245383	0.00253091	0.00397286	0.225442	1.34254	0.106871	0.02794	0.227798	2.11826e-08	2.11826e-08	0.000109403	1.98197e-05	8.4807e-05	0	0.052071	11.3123	0	10.204	0.881183	0.99996	1.17029	0.000166155	0.609478	0.000357624	2.11177	0	0	9.53555e-14	2.18557	0			9.79167	2.04969	0.672174	0.0295974	0.194416	0.590955	0.010701	0.00928718	0.0099147	0.000219813	0.00318612	2.11829e-08	0.00014825	2.13287e-05	5.57009e-05	0
9.83333	1.68839	0.000243874	0.00248563	0.00390349	0.223395	1.33121	0.105413	0.0275584	0.224668	2.03114e-08	2.03114e-08	0.000105095	1.9726e-05	8.30585e-05	0	0.0523471	11.3079	0	10.2016	0.893008	1.00472	1.18238	0.000164093	0.605376	0.000351445	2.09419	0	0	9.14335e-14	2.18558	0			9.83333	2.06203	0.667357	0.0291312	0.19273	0.585827	0.0104977	0.00920057	0.00982212	0.000214093	0.00330245	2.03116e-08	0.000147572	2.12917e-05	5.57429e-05	0
9.875	1.70707	0.000242536	0.00244053	0.00383389	0.22125	1.31937	0.103936	0.0271719	0.221481	1.94759e-08	1.9476e-08	0.000101038	1.96331e-05	8.13343e-05	0	0.0526352	11.3034	0	10.199	0.90551	1.0097	1.19494	0.000162039	0.601021	0.000345244	2.0758	0	0	8.76728e-14	2.18558	0			9.875	2.07425	0.662589	0.028672	0.191059	0.580748	0.0102981	0.00911488	0.00973053	0.00020853	0.00342348	1.94762e-08	0.000146909	2.1255e-05	5.57844e-05	0
9.91667	1.72639	0.000241356	0.00239565	0.00376411	0.219011	1.30702	0.102441	0.0267807	0.218241	1.86749e-08	1.86749e-08	9.72126e-05	1.95406e-05	7.96341e-05	0	0.052935	11.2986	0	10.1964	0.918664	1.01489	1.20795	0.000159991	0.596422	0.000339028	2.05663	0	0	8.40668e-14	2.18558	0			9.91667	2.08635	0.657867	0.0282197	0.189405	0.575716	0.0101023	0.00903011	0.00963991	0.000203119	0.00354941	1.86751e-08	0.00014626	2.12186e-05	5.58253e-05	0
9.95833	1.74632	0.000240322	0.002351	0.00369423	0.216683	1.2942	0.100931	0.0263854	0.214954	1.79068e-08	1.79068e-08	9.35986e-05	1.94481e-05	7.7958e-05	0	0.0532458	11.2937	0	10.1937	0.932447	1.02027	1.22137	0.000157951	0.591588	0.000332803	2.03671	0	0	8.06091e-14	2.18558	0			9.95833	2.09832	0.653191	0.0277742	0.187765	0.570731	0.0099102	0.00894623	0.00955025	0.000197855	0.00368045	1.7907e-08	0.000145625	2.11826e-05	5.58656e-05	0
10	1.76683	0.000239423	0.00230661	0.00362431	0.21427	1.28092	0.0994055	0.0259863	0.211624	1.71718e-08	1.71703e-08	9.01796e-05	1.93555e-05	7.63062e-05	0	0.0535672	11.2887	1.2987e-11	10.1909	0.946833	1.02584	1.2352	0.000155918	0.586528	0.000326575	2.01608	0	0	7.72937e-14	2.18558	0			10	2.11018	0.64856	0.0273353	0.186141	0.565792	0.00972163	0.00886324	0.00946154	0.000192735	0.00381683	1.71705e-08	0.000145002	2.11469e-05	5.59054e-05	0
10.0417	1.7879	0.000238648	0.00226249	0.00355443	0.211778	1.26721	0.0978676	0.0255839	0.208256	1.64807e-08	1.64641e-08	8.69411e-05	1.92623e-05	7.46788e-05	0	0.0538986	11.2835	1.39273e-10	10.188	0.961797	1.03159	1.24941	0.000153894	0.581249	0.000320349	1.99476	0	0	7.41146e-14	2.18558	0			10.0417	2.12192	0.643975	0.026903	0.184532	0.5609	0.00953658	0.00878113	0.00937376	0.000187754	0.00395878	1.64643e-08	0.000144393	2.11115e-05	5.59447e-05	0
10.0833	1.80948	0.000237987	0.00221867	0.00348464	0.20921	1.25309	0.0963185	0.0251786	0.204853	1.58479e-08	1.57869e-08	8.38697e-05	1.91684e-05	7.30764e-05	0	0.0542396	11.2782	5.09589e-10	10.185	0.977315	1.03751	1.26398	0.000151878	0.575762	0.000314132	1.9728	0	0	7.10662e-14	2.18558	0			10.0833	2.13355	0.639434	0.0264772	0.182938	0.556053	0.00935499	0.00869987	0.00928691	0.000182908	0.00410655	1.57871e-08	0.000143796	2.10765e-05	5.59834e-05	0
10.125	1.83154	0.00023743	0.00217517	0.003415	0.206571	1.23858	0.0947597	0.0247707	0.20142	1.52743e-08	1.51376e-08	8.09539e-05	1.90735e-05	7.14992e-05	0	0.0545897	11.2727	1.14094e-09	10.1819	0.99336	1.04358	1.27889	0.000149871	0.570074	0.000307927	1.95023	0	0	6.81432e-14	2.18559	0			10.125	2.14506	0.634936	0.0260578	0.181359	0.551251	0.00917678	0.00861947	0.00920097	0.000178194	0.00426037	1.51378e-08	0.000143211	2.10418e-05	5.60216e-05	0
10.1667	1.85406	0.000236969	0.00213201	0.00334558	0.203865	1.2237	0.0931927	0.0243608	0.197962	1.47535e-08	1.4515e-08	7.81831e-05	1.89774e-05	6.99477e-05	0	0.0549483	11.2672	1.99025e-09	10.1788	1.00991	1.04981	1.29411	0.000147875	0.564195	0.00030174	1.92707	0	0	6.53405e-14	2.18559	0			10.1667	2.15646	0.630482	0.0256448	0.179794	0.546493	0.00900191	0.00853991	0.00911593	0.000173607	0.00442052	1.45151e-08	0.000142637	2.10074e-05	5.60594e-05	0
10.2083	1.877	0.000236589	0.00208919	0.00327642	0.201098	1.20849	0.0916192	0.0239492	0.194484	1.42788e-08	1.3918e-08	7.55477e-05	1.88799e-05	6.84224e-05	0	0.055315	11.2615	3.00795e-09	10.1756	1.02693	1.05617	1.30963	0.00014589	0.558135	0.000295577	1.90338	0	0	6.2653e-14	2.18559	0			10.2083	2.16775	0.626069	0.0252379	0.178244	0.54178	0.0088303	0.00846118	0.00903178	0.000169144	0.00458727	1.39181e-08	0.000142075	2.09733e-05	5.60966e-05	0
10.25	1.90032	0.000236109	0.00204675	0.0032076	0.198274	1.19295	0.0900405	0.0235362	0.190988	1.38479e-08	1.33455e-08	7.30393e-05	1.87808e-05	6.6924e-05	0	0.0556892	11.2557	4.1854e-09	10.1723	1.0444	1.06267	1.32543	0.000143918	0.551901	0.000289442	1.87918	0	0	6.00761e-14	2.18559	0			10.25	2.17893	0.621698	0.0248372	0.176708	0.53711	0.0086619	0.00838327	0.0089485	0.000164802	0.0047609	1.33457e-08	0.000141524	2.09395e-05	5.61334e-05	0
10.2917	1.924	0.000235447	0.00200469	0.00313916	0.195398	1.17711	0.0884582	0.0231223	0.187479	1.34579e-08	1.27966e-08	7.06498e-05	1.868e-05	6.54528e-05	0	0.0560703	11.2499	5.50539e-09	10.1689	1.06229	1.06928	1.34147	0.000141959	0.545505	0.00028334	1.8545	0	0	5.76051e-14	2.18559	0			10.2917	2.19001	0.617369	0.0244426	0.175187	0.532483	0.00849666	0.00830617	0.00886608	0.000160577	0.00494172	1.27968e-08	0.000140984	2.09061e-05	5.61697e-05	0
10.3333	1.94799	0.000234607	0.00196302	0.00307114	0.192475	1.161	0.0868738	0.0227079	0.183962	1.31061e-08	1.22703e-08	6.83721e-05	1.85773e-05	6.40091e-05	0	0.0564579	11.2439	6.95303e-09	10.1655	1.08058	1.07601	1.35775	0.000140014	0.538955	0.000277275	1.82939	0	0	5.52358e-14	2.18559	0			10.3333	2.20097	0.61308	0.024054	0.173679	0.527898	0.0083345	0.00822986	0.00878453	0.000156465	0.00513002	1.22704e-08	0.000140454	2.0873e-05	5.62055e-05	0
10.375	1.97228	0.000233595	0.00192178	0.00300361	0.189508	1.14463	0.0852886	0.0222932	0.18044	1.279e-08	1.17656e-08	6.61997e-05	1.84726e-05	6.25935e-05	0	0.0568515	11.2379	8.51567e-09	10.1621	1.09924	1.08285	1.37423	0.000138084	0.532262	0.000271251	1.80387	0	0	5.2964e-14	2.18559	0			10.375	2.21183	0.608831	0.0236712	0.172185	0.523356	0.00817538	0.00815434	0.00870381	0.000152464	0.00532614	1.17657e-08	0.000139934	2.08401e-05	5.62409e-05	0
10.4167	1.99683	0.000232415	0.00188095	0.0029366	0.186503	1.12804	0.083704	0.0218788	0.176916	1.25075e-08	1.12817e-08	6.41265e-05	1.83659e-05	6.12062e-05	0	0.0572505	11.2318	1.01827e-08	10.1586	1.11824	1.08977	1.3909	0.000136171	0.525433	0.000265273	1.77799	0	0	5.07855e-14	2.18559	0			10.4167	2.22259	0.604621	0.0232942	0.170705	0.518855	0.00801925	0.0080796	0.00862392	0.000148571	0.0055304	1.12818e-08	0.000139424	2.08076e-05	5.62758e-05	0
10.4583	2.0216	0.000231072	0.00184057	0.00287017	0.183464	1.11124	0.0821214	0.0214649	0.173396	1.22568e-08	1.08177e-08	6.21468e-05	1.8257e-05	5.98477e-05	0	0.0576545	11.2256	1.19455e-08	10.155	1.13755	1.09678	1.40775	0.000134276	0.51848	0.000259345	1.75177	0	0	4.86967e-14	2.18559	0			10.4583	2.23324	0.600451	0.022923	0.169238	0.514396	0.00786604	0.00800563	0.00854486	0.000144781	0.00574315	1.08178e-08	0.000138923	2.07754e-05	5.63103e-05	0
10.5	2.04657	0.000229573	0.00180064	0.00280435	0.180395	1.09425	0.0805422	0.0210519	0.169882	1.20361e-08	1.03727e-08	6.02556e-05	1.81459e-05	5.85182e-05	0	0.0580629	11.2194	1.37967e-08	10.1515	1.15715	1.10386	1.42473	0.000132398	0.511411	0.000253469	1.72525	0	0	4.66938e-14	2.18559	0			10.5	2.2438	0.596318	0.0225574	0.167785	0.509977	0.0077157	0.00793241	0.00846661	0.000141093	0.00596477	1.03729e-08	0.000138432	2.07434e-05	5.63444e-05	0
10.5417	2.0717	0.000227924	0.00176117	0.00273918	0.177301	1.0771	0.0789676	0.0206401	0.166377	1.18441e-08	9.9461e-09	5.84481e-05	1.80326e-05	5.72179e-05	0	0.0584752	11.2132	1.5731e-08	10.1479	1.17701	1.11101	1.44185	0.00013054	0.504236	0.000247651	1.69847	0	0	4.47733e-14	2.18559	0			10.5417	2.25425	0.592224	0.0221974	0.166345	0.505598	0.00756818	0.00785994	0.00838915	0.000137504	0.00619561	9.94622e-09	0.00013795	2.07118e-05	5.63781e-05	0
10.5833	2.09697	0.000226131	0.00172217	0.00267471	0.174187	1.0598	0.0773988	0.0202298	0.162886	1.16795e-08	9.53701e-09	5.67197e-05	1.79171e-05	5.5947e-05	0	0.0588909	11.2069	1.77442e-08	10.1442	1.19711	1.11821	1.45907	0.000128702	0.496965	0.000241893	1.67145	0	0	4.29318e-14	2.18559	0			10.5833	2.2646	0.588167	0.0218429	0.164918	0.501259	0.00742344	0.00778821	0.00831249	0.00013401	0.00643608	9.53713e-09	0.000137476	2.06804e-05	5.64113e-05	0
10.625	2.12235	0.000224201	0.00168365	0.00261097	0.171056	1.04239	0.0758371	0.0198214	0.159411	1.15414e-08	9.14475e-09	5.50663e-05	1.77993e-05	5.47055e-05	0	0.0593096	11.2006	1.98333e-08	10.1405	1.21742	1.12546	1.47637	0.000126885	0.489607	0.000236197	1.64423	0	0	4.1166e-14	2.18559	0			10.625	2.27486	0.584147	0.0214938	0.163504	0.49696	0.00728141	0.00771721	0.00823661	0.000130609	0.00668659	9.14486e-09	0.000137011	2.06494e-05	5.64442e-05	0
10.6667	2.1478	0.00022214	0.00164563	0.00254799	0.167913	1.02487	0.0742836	0.0194152	0.155956	1.14287e-08	8.76863e-09	5.3484e-05	1.76792e-05	5.34935e-05	0	0.0597308	11.1943	2.19969e-08	10.1368	1.23792	1.13275	1.49375	0.000125089	0.482171	0.000230569	1.61685	0	0	3.94728e-14	2.18559	0			10.6667	2.28502	0.580163	0.02115	0.162103	0.492699	0.00714205	0.00764694	0.0081615	0.000127299	0.00694754	8.76873e-09	0.000136555	2.06186e-05	5.64766e-05	0
10.7083	2.17329	0.000219957	0.00160811	0.00248582	0.164762	1.00728	0.0727399	0.0190116	0.152523	1.1341e-08	8.40797e-09	5.21669e-05	1.75938e-05	5.24854e-05	0	0.0601538	11.1879	2.42344e-08	10.1331	1.25856	1.14007	1.51116	0.000123666	0.47467	0.00022501	1.58934	0	0	3.78493e-14	2.1856	0			10.7083	2.29508	0.576215	0.0208114	0.160714	0.488478	0.00700531	0.00757737	0.00808715	0.000124076	0.00721939	8.40807e-09	0.000136106	2.05881e-05	5.65087e-05	0
10.75	2.19852	0.00021773	0.00157134	0.00242485	0.161642	0.989849	0.0712202	0.0186142	0.149144	1.12775e-08	8.06215e-09	5.16792e-05	1.7655e-05	5.21929e-05	0	0.0605731	11.1816	2.65465e-08	10.1295	1.27906	1.14732	1.52841	0.000123751	0.467214	0.000219558	1.56206	0	0	3.62925e-14	2.1856	0			10.75	2.30505	0.572302	0.0204781	0.159338	0.484294	0.00687114	0.0075085	0.00801355	0.000120939	0.00750259	8.06225e-09	0.000135666	2.05579e-05	5.65404e-05	0
10.7917	2.22334	0.000215493	0.00153541	0.00236528	0.15857	0.972676	0.0697309	0.0182248	0.145831	1.12379e-08	7.73055e-09	5.12091e-05	1.77156e-05	5.19077e-05	0	0.0609862	11.1754	2.89348e-08	10.1258	1.29929	1.15447	1.54538	0.000123842	0.459855	0.000214229	1.53518	0	0	3.47998e-14	2.1856	0			10.7917	2.31493	0.568425	0.0201499	0.157975	0.480149	0.0067395	0.00744034	0.0079407	0.000117884	0.00779761	7.73065e-09	0.000135233	2.0528e-05	5.65717e-05	0
10.8333	2.24776	0.000213249	0.00150031	0.00230706	0.155546	0.955764	0.0682717	0.0178432	0.142583	1.12221e-08	7.41259e-09	5.07558e-05	1.77757e-05	5.16296e-05	0	0.0613931	11.1694	3.14023e-08	10.1223	1.31923	1.16151	1.56209	0.000123941	0.452593	0.000209019	1.5087	0	0	3.33685e-14	2.1856	0			10.8333	2.32471	0.564581	0.0198267	0.156624	0.47604	0.00661033	0.00737285	0.00786858	0.00011491	0.00810493	7.41268e-09	0.000134808	2.04983e-05	5.66027e-05	0
10.875	2.27178	0.000210998	0.00146602	0.00225018	0.152569	0.93911	0.0668419	0.0174694	0.139399	1.12299e-08	7.10771e-09	5.03187e-05	1.78353e-05	5.13585e-05	0	0.0617939	11.1634	3.39526e-08	10.1188	1.3389	1.16844	1.57854	0.000124046	0.445427	0.000203928	1.48262	0	0	3.1996e-14	2.1856	0			10.875	2.3344	0.560772	0.0195085	0.155285	0.471969	0.0064836	0.00730605	0.00779718	0.000112015	0.00842508	7.1078e-09	0.00013439	2.04689e-05	5.66333e-05	0
10.9167	2.2954	0.000208743	0.00143252	0.0021946	0.14964	0.922712	0.0654411	0.0171031	0.136279	1.12613e-08	6.81537e-09	4.98969e-05	1.78943e-05	5.1094e-05	0	0.0621886	11.1575	3.65905e-08	10.1153	1.3583	1.17526	1.59472	0.000124156	0.438357	0.000198952	1.45693	0	0	3.068e-14	2.1856	0			10.9167	2.34401	0.556997	0.0191951	0.153958	0.467934	0.00635926	0.00723991	0.0077265	0.000109195	0.00875857	6.81545e-09	0.000133979	2.04398e-05	5.66635e-05	0
10.9583	2.31863	0.000206485	0.0013998	0.00214031	0.146758	0.906568	0.0640689	0.0167443	0.133222	1.13167e-08	6.53505e-09	4.94897e-05	1.79527e-05	5.08362e-05	0	0.0625772	11.1517	3.9322e-08	10.1119	1.37742	1.18198	1.61064	0.000124273	0.431382	0.00019409	1.43163	0	0	2.94181e-14	2.1856	0			10.9583	2.35352	0.553255	0.0188866	0.152643	0.463936	0.00623726	0.00717443	0.00765653	0.00010645	0.00910595	6.53513e-09	0.000133575	2.0411e-05	5.66934e-05	0
11	2.34147	0.000204225	0.00136783	0.00208728	0.143923	0.890676	0.0627248	0.0163929	0.130226	1.13953e-08	6.26626e-09	4.90966e-05	1.80106e-05	5.05847e-05	0	0.0629599	11.146	4.21454e-08	10.1086	1.39628	1.1886	1.6263	0.000124396	0.424502	0.000189339	1.40671	0	0	2.82082e-14	2.1856	0			11	2.36295	0.549545	0.0185829	0.151339	0.459973	0.00611756	0.00710961	0.00758726	0.000103777	0.00946779	6.26634e-09	0.000133178	2.03824e-05	5.6723e-05	0
11.0417	2.36393	0.000201964	0.00133659	0.00203548	0.141134	0.875034	0.0614082	0.0160487	0.127292	1.14887e-08	6.00853e-09	4.87168e-05	1.80679e-05	5.03395e-05	0	0.0633367	11.1404	4.49966e-08	10.1053	1.41486	1.19511	1.64171	0.000124525	0.417716	0.000184697	1.38218	0	0	2.7048e-14	2.1856	0			11.0417	2.37228	0.545868	0.0182838	0.150048	0.456047	0.00600012	0.00704543	0.00751868	0.000101174	0.00984466	6.0086e-09	0.000132788	2.03541e-05	5.67522e-05	0
11.0833	2.38601	0.000199704	0.00130608	0.0019849	0.138392	0.85964	0.0601187	0.0157115	0.124417	1.1585e-08	5.7614e-09	4.83498e-05	1.81247e-05	5.01003e-05	0	0.0637075	11.1348	4.77803e-08	10.102	1.43318	1.20152	1.65687	0.000124658	0.411025	0.000180163	1.35803	0	0	2.59355e-14	2.1856	0			11.0833	2.38154	0.542223	0.0179894	0.148768	0.452155	0.00588489	0.00698189	0.00745078	9.86383e-05	0.0102372	5.76147e-09	0.000132404	2.0326e-05	5.67811e-05	0
11.125	2.40772	0.000197446	0.00127628	0.0019355	0.135695	0.844491	0.0588558	0.0153814	0.121602	1.16798e-08	5.52443e-09	4.79951e-05	1.81808e-05	4.9867e-05	0	0.0640726	11.1294	5.04661e-08	10.0988	1.45123	1.20783	1.67177	0.000124797	0.404426	0.000175733	1.33426	0	0	2.48687e-14	2.1856	0			11.125	2.39071	0.538609	0.0176995	0.147499	0.448298	0.00577185	0.00691899	0.00738355	9.61691e-05	0.0106459	5.5245e-09	0.000132026	2.02982e-05	5.68097e-05	0
11.1667	2.42905	0.00019519	0.00124716	0.00188726	0.133044	0.829584	0.0576191	0.015058	0.118845	1.17741e-08	5.29721e-09	4.76521e-05	1.82364e-05	4.96395e-05	0	0.0644319	11.1241	5.30649e-08	10.0957	1.46901	1.21404	1.68643	0.000124941	0.39792	0.000171407	1.31086	0	0	2.38459e-14	2.1856	0			11.1667	2.39979	0.535027	0.0174141	0.146242	0.444475	0.00566094	0.0068567	0.00731699	9.37643e-05	0.0110716	5.29727e-09	0.000131655	2.02706e-05	5.68379e-05	0
11.2083	2.45001	0.000192938	0.00121872	0.00184016	0.130438	0.814918	0.0564081	0.0147414	0.116145	1.18695e-08	5.07933e-09	4.73203e-05	1.82914e-05	4.94175e-05	0	0.0647855	11.1188	5.55931e-08	10.0926	1.48654	1.22015	1.70085	0.000125089	0.391505	0.000167181	1.28782	0	0	2.28651e-14	2.1856	0			11.2083	2.40879	0.531475	0.0171331	0.144996	0.440687	0.00555212	0.00679503	0.00725109	9.1422e-05	0.0115149	5.0794e-09	0.000131289	2.02433e-05	5.68659e-05	0
11.25	2.47062	0.000190691	0.00119094	0.00179418	0.127877	0.80049	0.0552222	0.0144314	0.113502	1.19667e-08	4.87042e-09	4.69993e-05	1.83458e-05	4.9201e-05	0	0.0651335	11.1137	5.80603e-08	10.0895	1.5038	1.22616	1.71502	0.000125242	0.385182	0.000163054	1.26516	0	0	2.19246e-14	2.1856	0			11.25	2.41771	0.527954	0.0168565	0.143761	0.436932	0.00544537	0.00673397	0.00718584	8.91406e-05	0.0119764	4.87048e-09	0.00013093	2.02163e-05	5.68935e-05	0
11.2917	2.49086	0.00018845	0.0011638	0.00174929	0.125359	0.786296	0.0540611	0.0141278	0.110914	1.20657e-08	4.6701e-09	4.66886e-05	1.83996e-05	4.89898e-05	0	0.0654759	11.1086	6.04694e-08	10.0865	1.52081	1.23207	1.72895	0.0001254	0.378949	0.000159024	1.24285	0	0	2.10229e-14	2.1856	0			11.2917	2.42655	0.524463	0.0165842	0.142537	0.433211	0.00534063	0.00667351	0.00712123	8.69183e-05	0.0124568	4.67016e-09	0.000130576	2.01894e-05	5.69208e-05	0
11.3333	2.51075	0.000186215	0.00113728	0.00170547	0.122885	0.772336	0.0529243	0.0138306	0.10838	1.21657e-08	4.47802e-09	4.63878e-05	1.84528e-05	4.87837e-05	0	0.0658128	11.1036	6.28171e-08	10.0836	1.53756	1.23789	1.74265	0.000125562	0.372806	0.000155088	1.22091	0	0	2.01582e-14	2.1856	0			11.3333	2.43531	0.521001	0.0163161	0.141324	0.429523	0.00523788	0.00661364	0.00705726	8.47535e-05	0.0129569	4.47807e-09	0.000130228	2.01629e-05	5.69479e-05	0
11.375	2.53029	0.000183988	0.00111139	0.00166269	0.120455	0.758605	0.0518114	0.0135397	0.105901	1.22665e-08	4.29383e-09	4.60965e-05	1.85054e-05	4.85827e-05	0	0.0661442	11.0987	6.51041e-08	10.0807	1.55406	1.24361	1.75612	0.000125727	0.366751	0.000151245	1.19932	0	0	1.93291e-14	2.1856	0			11.375	2.44399	0.517569	0.0160522	0.140122	0.425868	0.00513707	0.00655436	0.00699392	8.26447e-05	0.0134774	4.29389e-09	0.000129886	2.01365e-05	5.69746e-05	0
11.4167	2.54949	0.00018177	0.00108609	0.00162094	0.118067	0.7451	0.0507218	0.0132548	0.103473	1.23682e-08	4.11723e-09	4.58144e-05	1.85575e-05	4.83866e-05	0	0.0664703	11.0939	6.7334e-08	10.0778	1.57031	1.24923	1.76935	0.000125897	0.360785	0.000147493	1.17808	0	0	1.85341e-14	2.1856	0			11.4167	2.45259	0.514166	0.0157924	0.138931	0.422245	0.00503817	0.00649566	0.0069312	8.05903e-05	0.0140191	4.11728e-09	0.000129548	2.01104e-05	5.70011e-05	0
11.4583	2.56835	0.00017956	0.00106137	0.0015802	0.115722	0.731821	0.0496551	0.012976	0.101098	1.24709e-08	3.94788e-09	4.5541e-05	1.86089e-05	4.81952e-05	0	0.066791	11.0892	6.95109e-08	10.075	1.58631	1.25476	1.78236	0.00012607	0.354905	0.00014383	1.15718	0	0	1.77718e-14	2.1856	0			11.4583	2.46111	0.510791	0.0155366	0.13775	0.418655	0.00494115	0.00643754	0.00686909	7.85888e-05	0.0145827	3.94793e-09	0.000129217	2.00846e-05	5.70272e-05	0
11.5	2.58687	0.000177361	0.00103723	0.00154043	0.113418	0.718762	0.0486109	0.012703	0.0987737	1.25747e-08	3.78551e-09	4.5276e-05	1.86597e-05	4.80084e-05	0	0.0671065	11.0846	7.1638e-08	10.0723	1.60207	1.2602	1.79515	0.000126247	0.349113	0.000140254	1.13663	0	0	1.70408e-14	2.1856	0			11.5	2.46956	0.507445	0.0152848	0.136579	0.415096	0.00484597	0.00637998	0.00680759	7.66388e-05	0.0151691	3.78556e-09	0.00012889	2.0059e-05	5.70531e-05	0
11.5417	2.60507	0.000175172	0.00101365	0.00150163	0.111156	0.705923	0.0475888	0.0124358	0.0964993	1.26797e-08	3.62981e-09	4.50192e-05	1.871e-05	4.78261e-05	0	0.0674167	11.08	7.37181e-08	10.0695	1.61758	1.26555	1.80771	0.000126427	0.343405	0.000136764	1.11642	0	0	1.63399e-14	2.1856	0			11.5417	2.47793	0.504126	0.015037	0.135419	0.411569	0.00475259	0.00632298	0.00674668	7.47389e-05	0.015779	3.62985e-09	0.000128568	2.00336e-05	5.70787e-05	0
11.5833	2.62293	0.000172995	0.000990612	0.00146376	0.108934	0.693299	0.0465883	0.0121743	0.094274	1.27857e-08	3.48051e-09	4.47701e-05	1.87596e-05	4.76483e-05	0	0.0677219	11.0755	7.57529e-08	10.0669	1.63285	1.27081	1.82006	0.00012661	0.337782	0.000133356	1.09654	0	0	1.56679e-14	2.1856	0			11.5833	2.48622	0.500836	0.014793	0.134269	0.408072	0.00466098	0.00626654	0.00668637	7.28877e-05	0.0164132	3.48056e-09	0.000128251	2.00084e-05	5.71041e-05	0
11.625	2.64048	0.000170829	0.000968109	0.00142682	0.106753	0.680888	0.045609	0.0119183	0.0920969	1.28929e-08	3.33736e-09	4.45285e-05	1.88087e-05	4.74747e-05	0	0.068022	11.0711	7.77446e-08	10.0643	1.64789	1.27598	1.83219	0.000126796	0.332243	0.00013003	1.07699	0	0	1.50234e-14	2.1856	0			11.625	2.49444	0.497572	0.0145529	0.133129	0.404607	0.00457112	0.00621064	0.00662665	7.1084e-05	0.0170727	3.3374e-09	0.000127939	1.99835e-05	5.71292e-05	0
11.6667	2.65771	0.000168676	0.000946126	0.00139077	0.104612	0.668687	0.0446505	0.0116677	0.0899671	1.30012e-08	3.20009e-09	4.42942e-05	1.88571e-05	4.73052e-05	0	0.0683171	11.0668	7.96954e-08	10.0617	1.66269	1.28106	1.84411	0.000126986	0.326787	0.000126784	1.05776	0	0	1.44055e-14	2.1856	0			11.6667	2.50259	0.494336	0.0143165	0.132	0.401173	0.00448296	0.00615529	0.00656751	6.93264e-05	0.0177582	3.20013e-09	0.000127632	1.99587e-05	5.7154e-05	0
11.7083	2.67462	0.000166537	0.000924652	0.0013556	0.102509	0.656694	0.0437124	0.0114225	0.0878838	1.31105e-08	3.06847e-09	4.40668e-05	1.8905e-05	4.71398e-05	0	0.0686073	11.0625	8.16074e-08	10.0591	1.67726	1.28605	1.85582	0.000127177	0.321413	0.000123616	1.03886	0	0	1.3813e-14	2.1856	0			11.7083	2.51067	0.491126	0.0140838	0.13088	0.397768	0.00439647	0.00610047	0.00650893	6.76137e-05	0.0184706	3.06851e-09	0.000127329	1.99342e-05	5.71786e-05	0
11.75	2.69124	0.00016441	0.000903674	0.00132129	0.100446	0.644905	0.0427942	0.0111824	0.085846	1.3221e-08	2.94226e-09	4.3846e-05	1.89522e-05	4.69783e-05	0	0.0688927	11.0584	8.34828e-08	10.0566	1.6916	1.29096	1.86732	0.000127372	0.31612	0.000120524	1.02027	0	0	1.32449e-14	2.1856	0			11.75	2.51867	0.487943	0.0138548	0.12977	0.394394	0.00431163	0.00604618	0.00645093	6.59446e-05	0.0192108	2.9423e-09	0.000127031	1.991e-05	5.72029e-05	0
11.7917	2.70754	0.000162298	0.000883182	0.00128781	0.09842	0.633318	0.0418956	0.0109475	0.083853	1.33326e-08	2.82125e-09	4.36318e-05	1.89989e-05	4.68207e-05	0	0.0691732	11.0543	8.53236e-08	10.0542	1.70572	1.29579	1.87862	0.000127569	0.310907	0.000117507	1.002	0	0	1.27001e-14	2.1856	0			11.7917	2.5266	0.484786	0.0136294	0.12867	0.39105	0.00422841	0.00599241	0.00639348	6.43181e-05	0.0199796	2.82129e-09	0.000126737	1.98859e-05	5.7227e-05	0
11.8333	2.72355	0.000160201	0.000863163	0.00125516	0.096432	0.62193	0.0410161	0.0107176	0.0819038	1.34453e-08	2.70521e-09	4.34237e-05	1.9045e-05	4.66668e-05	0	0.0694491	11.0503	8.71317e-08	10.0518	1.71961	1.30053	1.88972	0.000127768	0.305773	0.000114563	0.984034	0	0	1.21778e-14	2.1856	0			11.8333	2.53446	0.481654	0.0134075	0.12758	0.387735	0.00414676	0.00593916	0.00633659	6.27329e-05	0.0207779	2.70525e-09	0.000126448	1.98621e-05	5.72508e-05	0
11.875	2.73927	0.000158119	0.000843607	0.00122331	0.0944811	0.610737	0.0401554	0.0104927	0.0799977	1.35592e-08	2.59394e-09	4.32217e-05	1.90905e-05	4.65166e-05	0	0.0697203	11.0463	8.89087e-08	10.0494	1.73328	1.30519	1.90062	0.000127969	0.300718	0.00011169	0.966374	0	0	1.16769e-14	2.1856	0			11.875	2.54226	0.478548	0.0131891	0.126499	0.384449	0.00406668	0.00588643	0.00628025	6.1188e-05	0.0216066	2.59398e-09	0.000126163	1.98384e-05	5.72744e-05	0
11.9167	2.7547	0.000156052	0.000824503	0.00119225	0.0925667	0.599737	0.0393131	0.0102725	0.0781338	1.36742e-08	2.48725e-09	4.30254e-05	1.91354e-05	4.63699e-05	0	0.0699868	11.0424	9.06564e-08	10.0471	1.74673	1.30977	1.91133	0.000128173	0.29574	0.000108887	0.949013	0	0	1.11966e-14	2.1856	0			11.9167	2.54998	0.475467	0.0129741	0.125428	0.381192	0.00398811	0.0058342	0.00622445	5.96823e-05	0.0224664	2.48729e-09	0.000125882	1.9815e-05	5.72977e-05	0
11.9583	2.76985	0.000154001	0.00080584	0.00116195	0.0906883	0.588928	0.0384888	0.010057	0.0763112	1.37904e-08	2.38495e-09	4.28347e-05	1.91797e-05	4.62266e-05	0	0.0702489	11.0386	9.23765e-08	10.0448	1.75996	1.31427	1.92185	0.000128378	0.290838	0.000106152	0.931948	0	0	1.07361e-14	2.1856	0			11.9583	2.55764	0.472411	0.0127626	0.124366	0.377963	0.00391104	0.00578247	0.00616918	5.82147e-05	0.0233583	2.38498e-09	0.000125605	1.97918e-05	5.73208e-05	0
12	2.78471	0.000151966	0.000787608	0.0011324	0.0888454	0.578306	0.0376822	0.00984617	0.0745292	1.39078e-08	2.28686e-09	4.26494e-05	1.92234e-05	4.60867e-05	0	0.0705065	11.0349	9.40705e-08	10.0426	1.77299	1.31869	1.93218	0.000128586	0.286012	0.000103483	0.915175	0	0	1.02945e-14	2.1856	0			12	2.56522	0.46938	0.0125543	0.123313	0.374763	0.00383544	0.00573123	0.00611444	5.67843e-05	0.0242831	2.28689e-09	0.000125332	1.97688e-05	5.73437e-05	0
12.0417	2.79931	0.000149947	0.000769796	0.00110358	0.0870373	0.567869	0.0368928	0.00963983	0.0727869	1.40263e-08	2.1928e-09	4.24693e-05	1.92666e-05	4.59501e-05	0	0.0707597	11.0312	9.57401e-08	10.0404	1.7858	1.32303	1.94233	0.000128794	0.281261	0.00010088	0.898689	0	0	9.8711e-15	2.1856	0			12.0417	2.57275	0.466373	0.0123494	0.12227	0.371591	0.00376129	0.00568049	0.00606023	5.539e-05	0.0252415	2.19283e-09	0.000125063	1.9746e-05	5.73664e-05	0
12.0833	2.81363	0.000147946	0.000752396	0.00107547	0.0852637	0.557614	0.0361203	0.00943792	0.0710836	1.4146e-08	2.10261e-09	4.22942e-05	1.93092e-05	4.58167e-05	0	0.0710086	11.0276	9.73866e-08	10.0382	1.79841	1.3273	1.95229	0.000129005	0.276583	9.83403e-05	0.882487	0	0	9.4651e-15	2.1856	0			12.0833	2.5802	0.463391	0.0121477	0.121236	0.368447	0.00368854	0.00563023	0.00600653	5.40308e-05	0.0262343	2.10264e-09	0.000124798	1.97233e-05	5.73888e-05	0
12.125	2.82768	0.000145961	0.000735397	0.00104806	0.0835238	0.547537	0.0353644	0.00924033	0.0694185	1.42669e-08	2.01613e-09	4.2124e-05	1.93512e-05	4.56864e-05	0	0.0712532	11.0241	9.90115e-08	10.0361	1.81081	1.33149	1.96207	0.000129217	0.271978	9.58627e-05	0.866563	0	0	9.0758e-15	2.1856	0			12.125	2.58759	0.460432	0.0119492	0.120211	0.36533	0.00361719	0.00558045	0.00595335	5.2706e-05	0.0272623	2.01616e-09	0.000124536	1.97009e-05	5.7411e-05	0
12.1667	2.84148	0.000143994	0.00071879	0.00102133	0.0818173	0.537637	0.0346247	0.00904699	0.0677908	1.4389e-08	1.93321e-09	4.19584e-05	1.93927e-05	4.55591e-05	0	0.0714937	11.0206	1.00616e-07	10.034	1.82301	1.33561	1.97168	0.00012943	0.267445	9.34458e-05	0.850915	0	0	8.70251e-15	2.1856	0			12.1667	2.59492	0.457496	0.0117538	0.119194	0.36224	0.00354719	0.00553114	0.00590067	5.14145e-05	0.028326	1.93323e-09	0.000124278	1.96787e-05	5.7433e-05	0
12.2083	2.85502	0.000142045	0.000702566	0.000995269	0.0801436	0.527911	0.0339009	0.0088578	0.0661997	1.45123e-08	1.85369e-09	4.17974e-05	1.94336e-05	4.54347e-05	0	0.0717299	11.0172	1.02202e-07	10.0319	1.83501	1.33965	1.98111	0.000129645	0.262983	9.10882e-05	0.835537	0	0	8.34457e-15	2.1856	0			12.2083	2.60218	0.454584	0.0115615	0.118187	0.359178	0.00347854	0.0054823	0.0058485	5.01554e-05	0.029426	1.85372e-09	0.000124024	1.96567e-05	5.74547e-05	0
12.25	2.8683	0.000140113	0.000686715	0.000969856	0.0785021	0.518355	0.0331926	0.00867266	0.0646445	1.46368e-08	1.77745e-09	4.16408e-05	1.94739e-05	4.53132e-05	0	0.0719622	11.0139	1.0377e-07	10.0299	1.84682	1.34363	1.99038	0.00012986	0.25859	8.87886e-05	0.820426	0	0	8.00136e-15	2.1856	0			12.25	2.60938	0.451696	0.0113723	0.117189	0.356142	0.00341119	0.00543392	0.00579682	4.8928e-05	0.030563	1.77747e-09	0.000123774	1.96349e-05	5.74763e-05	0
12.2917	2.88134	0.000138199	0.000671229	0.000945076	0.0768923	0.508968	0.0324995	0.00849151	0.0631245	1.47626e-08	1.70434e-09	4.14884e-05	1.95137e-05	4.51946e-05	0	0.0721904	11.0106	1.05321e-07	10.0279	1.85843	1.34753	1.99947	0.000130077	0.254267	8.65455e-05	0.805578	0	0	7.67226e-15	2.1856	0			12.2917	2.61652	0.448829	0.0111861	0.116199	0.353133	0.00334513	0.005386	0.00574563	4.77314e-05	0.0317373	1.70436e-09	0.000123526	1.96132e-05	5.74977e-05	0
12.3333	2.89413	0.000136304	0.000656099	0.000920915	0.0753137	0.499746	0.0318213	0.00831425	0.0616389	1.48895e-08	1.63424e-09	4.13401e-05	1.95529e-05	4.50786e-05	0	0.0724146	11.0074	1.06857e-07	10.0259	1.86985	1.35136	2.0084	0.000130295	0.250012	8.43577e-05	0.790988	0	0	7.3567e-15	2.1856	0			12.3333	2.62359	0.445986	0.0110028	0.115218	0.35015	0.00328034	0.00533854	0.00569492	4.65647e-05	0.0329492	1.63426e-09	0.000123283	1.95918e-05	5.75188e-05	0
12.375	2.90668	0.000134426	0.000641318	0.000897359	0.0737659	0.490687	0.0311577	0.00814079	0.0601871	1.50177e-08	1.56703e-09	4.11958e-05	1.95916e-05	4.49653e-05	0	0.072635	11.0042	1.08379e-07	10.024	1.88108	1.35512	2.01717	0.000130513	0.245824	8.2224e-05	0.776653	0	0	7.05411e-15	2.1856	0			12.375	2.6306	0.443165	0.0108224	0.114245	0.347193	0.00321678	0.00529152	0.00564469	4.54273e-05	0.034199	1.56705e-09	0.000123042	1.95705e-05	5.75398e-05	0
12.4167	2.919	0.000132568	0.000626876	0.000874393	0.0722481	0.481788	0.0305083	0.00797106	0.0587683	1.51472e-08	1.50257e-09	4.10553e-05	1.96297e-05	4.48546e-05	0	0.0728515	11.0011	1.09888e-07	10.0221	1.89213	1.35882	2.02577	0.000130732	0.241702	8.01429e-05	0.762569	0	0	6.76398e-15	2.1856	0			12.4167	2.63756	0.440366	0.0106449	0.113281	0.344262	0.00315444	0.00524495	0.00559494	4.43183e-05	0.0354867	1.50259e-09	0.000122805	1.95495e-05	5.75605e-05	0
12.4583	2.93108	0.000130727	0.000612766	0.000852002	0.0707601	0.473047	0.0298729	0.00780499	0.0573818	1.52779e-08	1.44077e-09	4.09185e-05	1.96673e-05	4.47464e-05	0	0.0730643	10.9981	1.11384e-07	10.0203	1.903	1.36245	2.03422	0.000130952	0.237646	7.81133e-05	0.748731	0	0	6.48577e-15	2.1856	0			12.4583	2.64445	0.437588	0.0104703	0.112325	0.341356	0.00309329	0.00519881	0.00554566	4.3237e-05	0.0368123	1.44079e-09	0.000122571	1.95286e-05	5.75811e-05	0
12.5	2.94294	0.000128906	0.00059898	0.000830174	0.0693012	0.464461	0.0292511	0.00764248	0.0560269	1.54099e-08	1.38151e-09	4.07853e-05	1.97044e-05	4.46407e-05	0	0.0732734	10.9951	1.1287e-07	10.0185	1.91368	1.36602	2.04252	0.000131173	0.233654	7.61339e-05	0.735137	0	0	6.21901e-15	2.1856	0			12.5	2.65128	0.434833	0.0102984	0.111378	0.338476	0.00303331	0.00515311	0.00549684	4.21826e-05	0.0381754	1.38153e-09	0.00012234	1.95079e-05	5.76014e-05	0
12.5417	2.95458	0.000127103	0.00058551	0.000808894	0.067871	0.456028	0.0286427	0.00748346	0.054703	1.55432e-08	1.32469e-09	4.06556e-05	1.97409e-05	4.45374e-05	0	0.0734788	10.9922	1.14345e-07	10.0167	1.92419	1.36952	2.05066	0.000131394	0.229725	7.42037e-05	0.721781	0	0	5.96322e-15	2.1856	0			12.5417	2.65806	0.432099	0.0101293	0.110438	0.335621	0.00297448	0.00510784	0.00544848	4.11545e-05	0.0395756	1.32471e-09	0.000122113	1.94873e-05	5.76216e-05	0
12.5833	2.96599	0.000125319	0.00057235	0.00078815	0.0664689	0.447745	0.0280474	0.00732786	0.0534094	1.56777e-08	1.27021e-09	4.05292e-05	1.97769e-05	4.44364e-05	0	0.0736807	10.9893	1.1581e-07	10.0149	1.93452	1.37296	2.05865	0.000131615	0.22586	7.23213e-05	0.708661	0	0	5.71795e-15	2.1856	0			12.5833	2.66477	0.429386	0.00996282	0.109507	0.33279	0.00291678	0.005063	0.00540058	4.01521e-05	0.0410121	1.27022e-09	0.000121888	1.9467e-05	5.76416e-05	0
12.625	2.97719	0.000123554	0.000559491	0.000767928	0.0650945	0.439609	0.0274648	0.00717561	0.0521455	1.58135e-08	1.21796e-09	4.04062e-05	1.98124e-05	4.43377e-05	0	0.073879	10.9865	1.17268e-07	10.0132	1.94469	1.37633	2.0665	0.000131837	0.222056	7.04857e-05	0.695772	0	0	5.48277e-15	2.1856	0			12.625	2.67143	0.426693	0.00979903	0.108584	0.329984	0.00286018	0.00501857	0.00535312	3.91745e-05	0.0424841	1.21798e-09	0.000121667	1.94468e-05	5.76613e-05	0
12.6667	2.98817	0.000121808	0.000546927	0.000748216	0.0637473	0.431619	0.0268948	0.00702662	0.0509107	1.59507e-08	1.16787e-09	4.02863e-05	1.98474e-05	4.42413e-05	0	0.0740738	10.9837	1.18718e-07	10.0115	1.95468	1.37965	2.0742	0.000132059	0.218314	6.86958e-05	0.683111	0	0	5.25727e-15	2.1856	0			12.6667	2.67803	0.424022	0.00963787	0.10767	0.327203	0.00280467	0.00497456	0.00530611	3.82213e-05	0.0439903	1.16788e-09	0.000121448	1.94268e-05	5.76809e-05	0
12.7083	2.99895	0.000120081	0.000534651	0.000729001	0.0624268	0.423771	0.026337	0.00688084	0.0497042	1.60892e-08	1.11983e-09	4.01695e-05	1.98818e-05	4.4147e-05	0	0.0742652	10.981	1.20161e-07	10.0098	1.9645	1.3829	2.08176	0.000132282	0.214631	6.69505e-05	0.670673	0	0	5.04103e-15	2.1856	0			12.7083	2.68458	0.421371	0.00947927	0.106763	0.324446	0.00275022	0.00493096	0.00525954	3.72917e-05	0.0455291	1.11985e-09	0.000121232	1.9407e-05	5.77004e-05	0
12.75	3.00953	0.000118373	0.000522655	0.000710272	0.0611326	0.416063	0.0257912	0.00673819	0.0485256	1.62289e-08	1.07377e-09	4.00557e-05	1.99158e-05	4.40548e-05	0	0.0744533	10.9783	1.21598e-07	10.0082	1.97416	1.3861	2.08918	0.000132504	0.211008	6.52486e-05	0.658457	0	0	4.8337e-15	2.1856	0			12.75	2.69107	0.418741	0.00932322	0.105863	0.321712	0.00269682	0.00488777	0.00521341	3.63852e-05	0.0470985	1.07379e-09	0.000121019	1.93873e-05	5.77196e-05	0
12.7917	3.0199	0.000116684	0.000510934	0.000692016	0.0598641	0.408494	0.0252571	0.0065986	0.0473741	1.637e-08	1.02961e-09	3.99447e-05	1.99492e-05	4.39647e-05	0	0.0746381	10.9757	1.2303e-07	10.0066	1.98366	1.38923	2.09646	0.000132727	0.207443	6.35892e-05	0.646457	0	0	4.63488e-15	2.1856	0			12.7917	2.6975	0.41613	0.00916967	0.104972	0.319002	0.00264444	0.00484498	0.0051677	3.55011e-05	0.0486964	1.02962e-09	0.000120809	1.93678e-05	5.77387e-05	0
12.8333	3.03007	0.000115014	0.000499481	0.000674223	0.0586209	0.40106	0.0247344	0.00646201	0.0462493	1.65125e-08	9.87262e-10	3.98366e-05	1.99822e-05	4.38766e-05	0	0.0748196	10.9732	1.24457e-07	10.005	1.993	1.39231	2.10361	0.000132949	0.203935	6.19712e-05	0.63467	0	0	4.44425e-15	2.1856	0			12.8333	2.70388	0.41354	0.00901857	0.104088	0.316316	0.00259306	0.00480259	0.00512242	3.46389e-05	0.05032	9.87274e-10	0.000120601	1.93485e-05	5.77576e-05	0
12.875	3.04006	0.000113363	0.00048829	0.00065688	0.0574026	0.39376	0.024223	0.00632835	0.0451504	1.66563e-08	9.46655e-10	3.97311e-05	2.00147e-05	4.37904e-05	0	0.0749979	10.9706	1.2588e-07	10.0035	2.00218	1.39534	2.11062	0.000133172	0.200485	6.03937e-05	0.623093	0	0	4.26146e-15	2.1856	0			12.875	2.7102	0.410969	0.0088699	0.103213	0.313653	0.00254268	0.0047606	0.00507757	3.37981e-05	0.051966	9.46667e-10	0.000120396	1.93293e-05	5.77763e-05	0
12.9167	3.04985	0.000111731	0.000477354	0.000639976	0.0562087	0.38659	0.0237225	0.00619756	0.0440771	1.68015e-08	9.07719e-10	3.96284e-05	2.00466e-05	4.37062e-05	0	0.075173	10.9682	1.27301e-07	10.002	2.01121	1.3983	2.11751	0.000133394	0.19709	5.88557e-05	0.611722	0	0	4.08618e-15	2.1856	0			12.9167	2.71648	0.408418	0.00872361	0.102344	0.311013	0.00249326	0.00471899	0.00503313	3.2978e-05	0.053631	9.07731e-10	0.000120194	1.93104e-05	5.77949e-05	0
12.9583	3.05945	0.000110118	0.000466668	0.000623502	0.0550387	0.37955	0.0232328	0.00606957	0.0430286	1.6948e-08	8.70384e-10	3.95281e-05	2.00781e-05	4.36238e-05	0	0.0753451	10.9658	1.28719e-07	10.0005	2.02008	1.40122	2.12427	0.000133616	0.19375	5.73561e-05	0.600554	0	0	3.91812e-15	2.1856	0			12.9583	2.72269	0.405886	0.00857968	0.101483	0.308396	0.00244479	0.00467777	0.0049891	3.21781e-05	0.0553107	8.70396e-10	0.000119995	1.92915e-05	5.78132e-05	0
13	3.06888	0.000108524	0.000456226	0.000607445	0.0538923	0.372636	0.0227536	0.00594433	0.0420045	1.70959e-08	8.34585e-10	3.94304e-05	2.01092e-05	4.35433e-05	0	0.0755141	10.9634	1.30135e-07	9.99901	2.02881	1.40408	2.1309	0.000133838	0.190465	5.58941e-05	0.589586	0	0	3.75696e-15	2.1856	0			13	2.72886	0.403373	0.00843805	0.10063	0.305801	0.00239725	0.00463693	0.00494549	3.1398e-05	0.0570005	8.34596e-10	0.000119797	1.92728e-05	5.78315e-05	0
13.0417	3.07812	0.000106949	0.000446022	0.000591797	0.0527689	0.365847	0.0222846	0.00582177	0.0410042	1.72452e-08	8.00258e-10	3.93351e-05	2.01397e-05	4.34645e-05	0	0.0756802	10.9611	1.31549e-07	9.99757	2.03738	1.40689	2.13741	0.000134059	0.187233	5.44688e-05	0.578813	0	0	3.60244e-15	2.1856	0			13.0417	2.73497	0.400879	0.00829871	0.0997837	0.303229	0.00235063	0.00459647	0.00490227	3.06372e-05	0.0586952	8.00269e-10	0.000119603	1.92543e-05	5.78495e-05	0
13.0833	3.08719	0.000105393	0.00043605	0.000576547	0.0516682	0.35918	0.0218257	0.00570183	0.0400271	1.73959e-08	7.67344e-10	3.92421e-05	2.01698e-05	4.33875e-05	0	0.0758433	10.9588	1.32964e-07	9.99616	2.04581	1.40964	2.1438	0.000134281	0.184053	5.30793e-05	0.568233	0	0	3.45427e-15	2.1856	0			13.0833	2.74103	0.398404	0.0081616	0.098945	0.30068	0.0023049	0.00455639	0.00485946	2.9895e-05	0.060389	7.67354e-10	0.000119411	1.9236e-05	5.78674e-05	0
13.125	3.09608	0.000103855	0.000426306	0.000561684	0.0505897	0.352633	0.0213766	0.00558446	0.0390729	1.7548e-08	7.35783e-10	3.91514e-05	2.01995e-05	4.33121e-05	0	0.0760035	10.9565	1.34377e-07	9.99478	2.0541	1.41235	2.15007	0.000134502	0.180926	5.17247e-05	0.557843	0	0	3.31219e-15	2.1856	0			13.125	2.74705	0.395947	0.00802671	0.0981134	0.298152	0.00226005	0.00451667	0.00481704	2.91712e-05	0.0620757	7.35792e-10	0.000119221	1.92178e-05	5.78852e-05	0
13.1667	3.1048	0.000102336	0.000416783	0.0005472	0.0495331	0.346204	0.0209371	0.00546961	0.0381409	1.77016e-08	7.0552e-10	3.90629e-05	2.02286e-05	4.32385e-05	0	0.0761608	10.9543	1.35792e-07	9.99341	2.06225	1.41501	2.15622	0.000134722	0.17785	5.04041e-05	0.54764	0	0	3.17596e-15	2.1856	0			13.1667	2.75301	0.393509	0.00789398	0.0972891	0.295646	0.00221607	0.00447733	0.00477502	2.84651e-05	0.0637485	7.05529e-10	0.000119034	1.91997e-05	5.79027e-05	0
13.2083	3.11336	0.000100836	0.000407477	0.000533085	0.0484979	0.339892	0.0205069	0.00535721	0.0372307	1.78565e-08	6.76501e-10	3.89766e-05	2.02574e-05	4.31664e-05	0	0.0763154	10.9522	1.37207e-07	9.99208	2.07026	1.41761	2.16226	0.000134942	0.174824	4.91167e-05	0.537619	0	0	3.04533e-15	2.1856	0			13.2083	2.75892	0.391089	0.0077634	0.0964719	0.293161	0.00217293	0.00443834	0.00473338	2.77764e-05	0.0654001	6.7651e-10	0.000118849	1.91818e-05	5.79202e-05	0
13.25	3.12175	9.93539e-05	0.000398382	0.000519331	0.0474836	0.333694	0.020086	0.00524721	0.0363417	1.80129e-08	6.48677e-10	3.88923e-05	2.02857e-05	4.30959e-05	0	0.0764672	10.9501	1.38624e-07	9.99076	2.07813	1.42017	2.16818	0.000135161	0.171847	4.78618e-05	0.527778	0	0	2.92008e-15	2.1856	0			13.25	2.76478	0.388687	0.00763492	0.0956617	0.290698	0.00213062	0.00439971	0.00469213	2.71046e-05	0.067023	6.48685e-10	0.000118666	1.91641e-05	5.79374e-05	0
13.2917	3.12998	9.78905e-05	0.000389494	0.000505926	0.04649	0.327607	0.0196741	0.00513956	0.0354736	1.81708e-08	6.21996e-10	3.88101e-05	2.03135e-05	4.30269e-05	0	0.0766164	10.948	1.40042e-07	9.98947	2.08587	1.42268	2.174	0.00013538	0.16892	4.66385e-05	0.518115	0	0	2.79997e-15	2.1856	0			13.2917	2.77059	0.386302	0.00750852	0.0948584	0.288256	0.00208913	0.00436144	0.00465125	2.64493e-05	0.0686094	6.22005e-10	0.000118485	1.91465e-05	5.79545e-05	0
13.3333	3.13805	9.64453e-05	0.000380808	0.000492865	0.0455166	0.321631	0.0192709	0.0050342	0.0346258	1.83301e-08	5.96413e-10	3.87298e-05	2.03409e-05	4.29595e-05	0	0.0767628	10.946	1.41463e-07	9.98821	2.09347	1.42515	2.1797	0.000135597	0.16604	4.5446e-05	0.508625	0	0	2.68481e-15	2.1856	0			13.3333	2.77635	0.383936	0.00738416	0.0940621	0.285836	0.00204844	0.00432352	0.00461076	2.58101e-05	0.0701512	5.96422e-10	0.000118307	1.9129e-05	5.79715e-05	0
13.375	3.14597	9.50184e-05	0.000372319	0.000480137	0.044563	0.315763	0.0188764	0.0049311	0.0337978	1.84909e-08	5.71883e-10	3.86515e-05	2.03679e-05	4.28935e-05	0	0.0769067	10.944	1.42887e-07	9.98696	2.10095	1.42757	2.1853	0.000135815	0.163208	4.42836e-05	0.499307	0	0	2.57438e-15	2.1856	0			13.375	2.78207	0.381587	0.00726181	0.0932727	0.283436	0.00200853	0.00428595	0.00457063	2.51865e-05	0.0716405	5.71891e-10	0.000118131	1.91117e-05	5.79883e-05	0
13.4167	3.15374	9.36096e-05	0.000364023	0.000467734	0.0436289	0.310002	0.0184902	0.00483019	0.0329893	1.86532e-08	5.48361e-10	3.85751e-05	2.03945e-05	4.28289e-05	0	0.077048	10.942	1.44314e-07	9.98574	2.1083	1.42994	2.1908	0.000136031	0.160423	4.31505e-05	0.490156	0	0	2.4685e-15	2.1856	0			13.4167	2.78773	0.379255	0.00714144	0.09249	0.281057	0.00196939	0.00424873	0.00453088	2.45782e-05	0.0730696	5.48369e-10	0.000117957	1.90946e-05	5.8005e-05	0
13.4583	3.16136	9.22188e-05	0.000355915	0.000455648	0.0427139	0.304344	0.0181123	0.00473143	0.0321998	1.88169e-08	5.25807e-10	3.85004e-05	2.04206e-05	4.27657e-05	0	0.0771868	10.9401	1.45745e-07	9.98455	2.11552	1.43228	2.19619	0.000136247	0.157683	4.2046e-05	0.481171	0	0	2.36697e-15	2.1856	0			13.4583	2.79335	0.37694	0.00702302	0.0917141	0.278698	0.00193101	0.00421184	0.00449148	2.39848e-05	0.0744311	5.25814e-10	0.000117785	1.90776e-05	5.80215e-05	0
13.5	3.16883	9.08459e-05	0.00034799	0.000443872	0.0418176	0.29879	0.0177425	0.00463478	0.0314289	1.89822e-08	5.0418e-10	3.84275e-05	2.04464e-05	4.27039e-05	0	0.0773231	10.9382	1.4718e-07	9.98337	2.12262	1.43456	2.20148	0.000136462	0.154989	4.09695e-05	0.472348	0	0	2.26961e-15	2.1856	0			13.5	2.79893	0.374642	0.00690651	0.0909448	0.276359	0.00189337	0.00417529	0.00445245	2.34058e-05	0.0757184	5.04187e-10	0.000117616	1.90607e-05	5.80379e-05	0
13.5417	3.17616	8.94907e-05	0.000340245	0.000432397	0.0409397	0.293336	0.0173804	0.00454018	0.030676	1.9149e-08	4.83443e-10	3.83564e-05	2.04717e-05	4.26434e-05	0	0.077457	10.9364	1.48619e-07	9.98221	2.12959	1.43681	2.20667	0.000136676	0.152339	3.99202e-05	0.463684	0	0	2.17626e-15	2.1856	0			13.5417	2.80445	0.372361	0.00679189	0.0901822	0.274041	0.00185645	0.00413908	0.00441378	2.28411e-05	0.0769258	4.8345e-10	0.000117448	1.9044e-05	5.80542e-05	0
13.5833	3.18334	8.81531e-05	0.000332675	0.000421216	0.0400797	0.287981	0.0170261	0.00444759	0.029941	1.93173e-08	4.63559e-10	3.82869e-05	2.04967e-05	4.25843e-05	0	0.0775885	10.9346	1.50064e-07	9.98108	2.13645	1.43901	2.21176	0.000136889	0.149734	3.88974e-05	0.455177	0	0	2.08675e-15	2.1856	0			13.5833	2.80994	0.370097	0.00667913	0.0894261	0.271742	0.00182024	0.00410319	0.00437546	2.22901e-05	0.0780486	4.63566e-10	0.000117282	1.90274e-05	5.80703e-05	0
13.625	3.19039	8.68331e-05	0.000325277	0.000410321	0.0392374	0.282724	0.0166793	0.00435697	0.0292232	1.94871e-08	4.44493e-10	3.8219e-05	2.05212e-05	4.25264e-05	0	0.0777176	10.9328	1.51513e-07	9.97997	2.14319	1.44117	2.21676	0.000137102	0.147171	3.79006e-05	0.446824	0	0	2.00093e-15	2.1856	0			13.625	2.81537	0.367849	0.0065682	0.0886765	0.269464	0.00178474	0.00406764	0.00433749	2.17525e-05	0.0790834	4.44499e-10	0.000117119	1.90109e-05	5.80863e-05	0
13.6667	3.1973	8.55304e-05	0.000318045	0.000399706	0.0384124	0.277562	0.0163399	0.00426827	0.0285224	1.96585e-08	4.26211e-10	3.81527e-05	2.05453e-05	4.24697e-05	0	0.0778444	10.9311	1.52968e-07	9.97887	2.14981	1.4433	2.22167	0.000137313	0.144651	3.6929e-05	0.438622	0	0	1.91863e-15	2.1856	0			13.6667	2.82076	0.365618	0.00645907	0.0879333	0.267204	0.00174992	0.0040324	0.00429986	2.12281e-05	0.0800281	4.26217e-10	0.000116957	1.89946e-05	5.81021e-05	0
13.7083	3.20409	8.4245e-05	0.000310977	0.000389363	0.0376044	0.272493	0.0160076	0.00418145	0.0278381	1.98314e-08	4.0868e-10	3.80879e-05	2.05691e-05	4.24142e-05	0	0.077969	10.9294	1.54429e-07	9.9778	2.15632	1.44538	2.22648	0.000137523	0.142172	3.5982e-05	0.430569	0	0	1.83971e-15	2.1856	0			13.7083	2.82611	0.363402	0.00635172	0.0871965	0.264965	0.00171577	0.00399749	0.00426258	2.07164e-05	0.0808821	4.08686e-10	0.000116797	1.89784e-05	5.81178e-05	0
13.75	3.21074	8.29766e-05	0.000304069	0.000379286	0.0368131	0.267517	0.0156824	0.00409647	0.02717	2.00059e-08	3.91871e-10	3.80247e-05	2.05925e-05	4.236e-05	0	0.0780913	10.9277	1.55896e-07	9.97675	2.16272	1.44742	2.2312	0.000137733	0.139735	3.5059e-05	0.422662	0	0	1.76405e-15	2.1856	0			13.75	2.83141	0.361203	0.00624611	0.086466	0.262744	0.00168228	0.0039629	0.00422564	2.02172e-05	0.0816463	3.91877e-10	0.000116639	1.89624e-05	5.81334e-05	0
13.7917	3.21726	8.17252e-05	0.000297316	0.000369467	0.036038	0.262632	0.0153641	0.00401329	0.0265176	2.0182e-08	3.75754e-10	3.79629e-05	2.06155e-05	4.23068e-05	0	0.0782114	10.9261	1.5737e-07	9.97571	2.169	1.44943	2.23583	0.000137941	0.137338	3.41595e-05	0.414899	0	0	1.69149e-15	2.1856	0			13.7917	2.83667	0.35902	0.00614221	0.0857418	0.260543	0.00164944	0.00392862	0.00418904	1.97301e-05	0.0823228	3.75759e-10	0.000116483	1.89465e-05	5.81488e-05	0
13.8333	3.22366	8.04906e-05	0.000290716	0.000359901	0.0352789	0.257835	0.0150525	0.00393188	0.0258807	2.03596e-08	3.60299e-10	3.79025e-05	2.06381e-05	4.22549e-05	0	0.0783294	10.9244	1.58851e-07	9.9747	2.17518	1.4514	2.24038	0.000138148	0.134981	3.32828e-05	0.407276	0	0	1.62192e-15	2.1856	0			13.8333	2.84189	0.356852	0.00604001	0.0850238	0.25836	0.00161724	0.00389465	0.00415276	1.92549e-05	0.0829149	3.60304e-10	0.000116328	1.89307e-05	5.81641e-05	0
13.875	3.22993	7.92726e-05	0.000284265	0.00035058	0.0345356	0.253126	0.0147475	0.00385218	0.0252589	2.05389e-08	3.4548e-10	3.78436e-05	2.06604e-05	4.2204e-05	0	0.0784453	10.9229	1.60338e-07	9.9737	2.18125	1.45333	2.24484	0.000138354	0.132664	3.24283e-05	0.399792	0	0	1.55521e-15	2.1856	0			13.875	2.84706	0.3547	0.00593947	0.0843119	0.256196	0.00158566	0.00386099	0.00411682	1.87912e-05	0.0834269	3.45485e-10	0.000116176	1.8915e-05	5.81793e-05	0
13.9167	3.23608	7.80712e-05	0.000277959	0.000341499	0.0338075	0.248502	0.014449	0.00377416	0.0246518	2.07198e-08	3.3127e-10	3.77859e-05	2.06823e-05	4.21542e-05	0	0.078559	10.9213	1.61834e-07	9.97272	2.18722	1.45522	2.24922	0.000138559	0.130385	3.15956e-05	0.392444	0	0	1.49124e-15	2.1856	0			13.9167	2.85219	0.352563	0.00584057	0.0836061	0.25405	0.00155469	0.00382763	0.0040812	1.83387e-05	0.083864	3.31275e-10	0.000116025	1.88995e-05	5.81944e-05	0
13.9583	3.24212	7.68861e-05	0.000271795	0.000332652	0.0330946	0.243963	0.0141567	0.00369779	0.0240591	2.09022e-08	3.17645e-10	3.77296e-05	2.07039e-05	4.21054e-05	0	0.0786708	10.9198	1.63337e-07	9.97176	2.19308	1.45708	2.25351	0.000138763	0.128144	3.0784e-05	0.38523	0	0	1.42991e-15	2.1856	0			13.9583	2.85728	0.350442	0.00574328	0.0829064	0.251923	0.00152431	0.00379458	0.00404591	1.78972e-05	0.0842318	3.17649e-10	0.000115876	1.88841e-05	5.82093e-05	0
14	3.24803	7.57173e-05	0.00026577	0.000324032	0.0323964	0.239506	0.0138706	0.00362303	0.0234804	2.10864e-08	3.0458e-10	3.76746e-05	2.07251e-05	4.20577e-05	0	0.0787805	10.9183	1.64848e-07	9.97082	2.19884	1.45891	2.25772	0.000138966	0.125941	2.99931e-05	0.378147	0	0	1.3711e-15	2.1856	0			14	2.86232	0.348336	0.00564757	0.0822126	0.249815	0.00149453	0.00376183	0.00401094	1.74664e-05	0.0845362	3.04584e-10	0.000115729	1.88688e-05	5.82241e-05	0
14.0417	3.25384	7.45644e-05	0.000259881	0.000315634	0.0317127	0.235131	0.0135905	0.00354985	0.0229155	2.12721e-08	2.92053e-10	3.76208e-05	2.07459e-05	4.2011e-05	0	0.0788883	10.9169	1.66367e-07	9.96989	2.2045	1.4607	2.26186	0.000139167	0.123774	2.92223e-05	0.371193	0	0	1.3147e-15	2.1856	0			14.0417	2.86733	0.346245	0.00555343	0.0815248	0.247724	0.00146532	0.00372937	0.00397628	1.7046e-05	0.0847833	2.92057e-10	0.000115583	1.88537e-05	5.82388e-05	0
14.0833	3.25953	7.34275e-05	0.000254123	0.000307452	0.0310432	0.230835	0.0133163	0.00347821	0.022364	2.14595e-08	2.8004e-10	3.75682e-05	2.07664e-05	4.19652e-05	0	0.0789941	10.9154	1.67895e-07	9.96898	2.21006	1.46245	2.26591	0.000139367	0.121644	2.84712e-05	0.364366	0	0	1.26063e-15	2.1856	0			14.0833	2.87229	0.344168	0.00546083	0.0808429	0.245651	0.00143668	0.0036972	0.00394193	1.66358e-05	0.084979	2.80044e-10	0.000115439	1.88386e-05	5.82534e-05	0
14.125	3.26511	7.23063e-05	0.000248496	0.000299481	0.0303875	0.226617	0.0130479	0.00340807	0.0218256	2.16486e-08	2.68522e-10	3.75168e-05	2.07866e-05	4.19204e-05	0	0.079098	10.914	1.69432e-07	9.96809	2.21553	1.46418	2.26989	0.000139566	0.119549	2.77391e-05	0.357663	0	0	1.20878e-15	2.1856	0			14.125	2.87722	0.342107	0.00536973	0.0801668	0.243596	0.0014086	0.00366533	0.0039079	1.62355e-05	0.0851291	2.68526e-10	0.000115297	1.88237e-05	5.82678e-05	0
14.1667	3.27059	7.12007e-05	0.000242994	0.000291716	0.0297455	0.222477	0.0127851	0.0033394	0.0213	2.18393e-08	2.57478e-10	3.74665e-05	2.08065e-05	4.18766e-05	0	0.0792001	10.9127	1.70978e-07	9.96721	2.2209	1.46587	2.2738	0.000139764	0.11749	2.70257e-05	0.351082	0	0	1.15906e-15	2.1856	0			14.1667	2.8821	0.34006	0.00528013	0.0794964	0.241558	0.00138105	0.00363374	0.00387417	1.58449e-05	0.085239	2.57481e-10	0.000115156	1.8809e-05	5.82821e-05	0
14.2083	3.27596	7.01106e-05	0.000237617	0.00028415	0.0291169	0.218412	0.0125278	0.00327218	0.0207869	2.20318e-08	2.46888e-10	3.74174e-05	2.0826e-05	4.18337e-05	0	0.0793003	10.9113	1.72533e-07	9.96635	2.22618	1.46753	2.27763	0.00013996	0.115465	2.63305e-05	0.344621	0	0	1.11139e-15	2.1856	0			14.2083	2.88694	0.338027	0.00519199	0.0788318	0.239538	0.00135404	0.00360244	0.00384075	1.54637e-05	0.0853136	2.46891e-10	0.000115017	1.87943e-05	5.82964e-05	0
14.25	3.28123	6.90356e-05	0.000232359	0.00027678	0.0285013	0.214421	0.0122759	0.00320637	0.020286	2.22259e-08	2.36733e-10	3.73694e-05	2.08452e-05	4.17917e-05	0	0.0793987	10.91	1.74097e-07	9.96551	2.23136	1.46916	2.28139	0.000140155	0.113474	2.56531e-05	0.338279	0	0	1.06568e-15	2.1856	0			14.25	2.89175	0.336009	0.0051053	0.0781729	0.237535	0.00132756	0.00357141	0.00380763	1.50917e-05	0.0853577	2.36737e-10	0.00011488	1.87798e-05	5.83104e-05	0
14.2917	3.28639	6.79758e-05	0.00022722	0.000269599	0.0278985	0.210503	0.0120293	0.00314193	0.019797	2.24217e-08	2.26996e-10	3.73225e-05	2.08641e-05	4.17505e-05	0	0.0794954	10.9087	1.75671e-07	9.96468	2.23646	1.47076	2.28508	0.000140349	0.111516	2.49929e-05	0.332052	0	0	1.02185e-15	2.1856	0			14.2917	2.89651	0.334005	0.00502002	0.0775196	0.235549	0.00130159	0.00354067	0.0037748	1.47287e-05	0.0853752	2.26999e-10	0.000114744	1.87653e-05	5.83244e-05	0
14.3333	3.29146	6.6931e-05	0.000222196	0.000262604	0.0273084	0.206657	0.0117879	0.00307885	0.0193197	2.26193e-08	2.1766e-10	3.72765e-05	2.08827e-05	4.17102e-05	0	0.0795903	10.9074	1.77256e-07	9.96387	2.24147	1.47233	2.28869	0.000140542	0.109592	2.43495e-05	0.325939	0	0	9.79817e-16	2.1856	0			14.3333	2.90124	0.332016	0.00493614	0.0768718	0.23358	0.00127612	0.0035102	0.00374227	1.43744e-05	0.08537	2.17663e-10	0.000114609	1.8751e-05	5.83383e-05	0
14.375	3.29643	6.59009e-05	0.000217285	0.00025579	0.0267305	0.202881	0.0115515	0.00301708	0.0188537	2.28186e-08	2.08708e-10	3.72317e-05	2.0901e-05	4.16708e-05	0	0.0796835	10.9062	1.7885e-07	9.96307	2.24639	1.47386	2.29224	0.000140733	0.1077	2.37226e-05	0.319937	0	0	9.39517e-16	2.1856	0			14.375	2.90593	0.33004	0.00485363	0.0762296	0.231628	0.00125115	0.00348001	0.00371004	1.40287e-05	0.0853453	2.0871e-10	0.000114476	1.87368e-05	5.83521e-05	0
14.4167	3.3013	6.48854e-05	0.000212483	0.000249151	0.0261646	0.199173	0.01132	0.0029566	0.0183989	2.30196e-08	2.00123e-10	3.71878e-05	2.09189e-05	4.16321e-05	0	0.079775	10.905	1.80454e-07	9.96228	2.25122	1.47537	2.29573	0.000140923	0.105839	2.31117e-05	0.314045	0	0	9.00874e-16	2.1856	0			14.4167	2.91058	0.328078	0.00477248	0.0755929	0.229692	0.00122666	0.00345009	0.00367809	1.36913e-05	0.085304	2.00126e-10	0.000114345	1.87228e-05	5.83657e-05	0
14.4583	3.30608	6.38845e-05	0.00020779	0.000242684	0.0256106	0.195534	0.0110934	0.00289739	0.0179549	2.32223e-08	1.91892e-10	3.71448e-05	2.09366e-05	4.15943e-05	0	0.0798648	10.9038	1.8207e-07	9.96151	2.25597	1.47686	2.29914	0.000141111	0.10401	2.25164e-05	0.308261	0	0	8.63821e-16	2.1856	0			14.4583	2.91519	0.326129	0.00469265	0.0749616	0.227773	0.00120264	0.00342043	0.00364643	1.33621e-05	0.0852486	1.91895e-10	0.000114215	1.87088e-05	5.83792e-05	0
14.5	3.31076	6.28978e-05	0.000203201	0.000236383	0.0250682	0.19196	0.0108714	0.00283941	0.0175215	2.34269e-08	1.84e-10	3.71028e-05	2.0954e-05	4.15573e-05	0	0.0799531	10.9026	1.83696e-07	9.96076	2.26064	1.47831	2.30249	0.000141298	0.102212	2.19363e-05	0.302583	0	0	8.28292e-16	2.1856	0			14.5	2.91977	0.324195	0.00461414	0.0743356	0.22587	0.00117909	0.00339104	0.00361505	1.30407e-05	0.0851813	1.84002e-10	0.000114086	1.86949e-05	5.83927e-05	0
14.5417	3.31536	6.19252e-05	0.000198715	0.000230246	0.0245371	0.188453	0.0106542	0.00278264	0.0170985	2.36332e-08	1.76432e-10	3.70618e-05	2.0971e-05	4.1521e-05	0	0.0800397	10.9014	1.85332e-07	9.96002	2.26522	1.47974	2.30578	0.000141484	0.100445	2.13711e-05	0.297009	0	0	7.94225e-16	2.1856	0			14.5417	2.92431	0.322273	0.00453692	0.073715	0.223984	0.001156	0.00336192	0.00358396	1.27272e-05	0.0851039	1.76434e-10	0.000113959	1.86812e-05	5.8406e-05	0
14.5833	3.31987	6.09666e-05	0.000194329	0.000224267	0.0240171	0.185009	0.0104414	0.00272704	0.0166855	2.38413e-08	1.69175e-10	3.70216e-05	2.09878e-05	4.14854e-05	0	0.0801248	10.9003	1.8698e-07	9.95929	2.26973	1.48114	2.30901	0.000141668	0.0987068	2.08203e-05	0.291536	0	0	7.61558e-16	2.1856	0			14.5833	2.92881	0.320366	0.00446096	0.0730997	0.222114	0.00113336	0.00333305	0.00355314	1.24212e-05	0.0850181	1.69177e-10	0.000113833	1.86676e-05	5.84192e-05	0
14.625	3.32429	6.00219e-05	0.000190041	0.000218442	0.023508	0.181628	0.010233	0.00267261	0.0162825	2.40511e-08	1.62217e-10	3.69823e-05	2.10044e-05	4.14506e-05	0	0.0802084	10.8992	1.88639e-07	9.95857	2.27415	1.48251	2.31218	0.00014185	0.0969983	2.02836e-05	0.286164	0	0	7.30235e-16	2.1856	0			14.625	2.93328	0.318471	0.00438625	0.0724896	0.220259	0.00111116	0.00330444	0.0035226	1.21225e-05	0.0849252	1.62219e-10	0.000113709	1.8654e-05	5.84323e-05	0
14.6667	3.32862	5.90908e-05	0.000185849	0.000212769	0.0230096	0.178309	0.010029	0.0026193	0.015889	2.42628e-08	1.55545e-10	3.69439e-05	2.10206e-05	4.14166e-05	0	0.0802904	10.8981	1.9031e-07	9.95787	2.2785	1.48385	2.31528	0.000142032	0.0953187	1.97606e-05	0.280891	0	0	7.002e-16	2.1856	0			14.6667	2.93771	0.316589	0.00431277	0.0718848	0.21842	0.00108939	0.00327609	0.00349233	1.1831e-05	0.0848266	1.55547e-10	0.000113586	1.86406e-05	5.84453e-05	0
14.7083	3.33287	5.81731e-05	0.00018175	0.000207242	0.0225216	0.17505	0.00982921	0.00256711	0.015505	2.44763e-08	1.49147e-10	3.69063e-05	2.10366e-05	4.13832e-05	0	0.080371	10.897	1.91992e-07	9.95718	2.28277	1.48518	2.31833	0.000142211	0.0936676	1.9251e-05	0.275713	0	0	6.71401e-16	2.1856	0			14.7083	2.94211	0.314721	0.0042405	0.071285	0.216597	0.00106804	0.00324799	0.00346233	1.15466e-05	0.0847231	1.49149e-10	0.000113464	1.86273e-05	5.84582e-05	0
14.75	3.33704	5.72689e-05	0.000177743	0.000201857	0.0220438	0.171851	0.00963356	0.00251599	0.0151302	2.46917e-08	1.43013e-10	3.68695e-05	2.10523e-05	4.13505e-05	0	0.0804501	10.896	1.93686e-07	9.95651	2.28697	1.48647	2.32132	0.00014239	0.0920444	1.87545e-05	0.270631	0	0	6.43786e-16	2.1856	0			14.75	2.94647	0.312865	0.00416942	0.0706904	0.21479	0.00104711	0.00322014	0.0034326	1.1269e-05	0.0846156	1.43015e-10	0.000113344	1.86141e-05	5.8471e-05	0
14.7917	3.34113	5.63777e-05	0.000173825	0.000196613	0.0215761	0.168711	0.00944196	0.00246593	0.0147643	2.49088e-08	1.37131e-10	3.68335e-05	2.10677e-05	4.13185e-05	0	0.0805278	10.895	1.95392e-07	9.95584	2.2911	1.48775	2.32425	0.000142567	0.0904488	1.82707e-05	0.265642	0	0	6.17307e-16	2.1856	0			14.7917	2.95079	0.311022	0.00409951	0.0701008	0.212998	0.00102658	0.00319254	0.00340314	1.09981e-05	0.084505	1.37133e-10	0.000113224	1.8601e-05	5.84837e-05	0
14.8333	3.34514	5.54997e-05	0.000169995	0.000191504	0.0211182	0.165628	0.00925432	0.00241691	0.0144072	2.51278e-08	1.31491e-10	3.67983e-05	2.10829e-05	4.12871e-05	0	0.080604	10.894	1.9711e-07	9.95519	2.29515	1.48899	2.32713	0.000142742	0.0888802	1.77993e-05	0.260745	0	0	5.91917e-16	2.1856	0			14.8333	2.95508	0.309192	0.00403075	0.0695162	0.211221	0.00100646	0.00316518	0.00337393	1.07337e-05	0.0843917	1.31492e-10	0.000113107	1.8588e-05	5.84963e-05	0
14.875	3.34908	5.46344e-05	0.00016625	0.000186527	0.0206699	0.162601	0.00907055	0.0023689	0.0140587	2.53487e-08	1.26082e-10	3.67638e-05	2.10978e-05	4.12564e-05	0	0.0806789	10.893	1.9884e-07	9.95455	2.29913	1.49022	2.32995	0.000142916	0.0873382	1.73399e-05	0.255937	0	0	5.67571e-16	2.1856	0			14.875	2.95934	0.307374	0.00396313	0.0689366	0.209459	0.000986722	0.00313807	0.00334499	1.04757e-05	0.0842764	1.26084e-10	0.00011299	1.85751e-05	5.85089e-05	0
14.9167	3.35294	5.37819e-05	0.000162589	0.000181679	0.020231	0.15963	0.00889058	0.00232188	0.0137185	2.55715e-08	1.20897e-10	3.67301e-05	2.11125e-05	4.12263e-05	0	0.0807525	10.892	2.00582e-07	9.95393	2.30304	1.49142	2.33272	0.000143088	0.0858224	1.68924e-05	0.251218	0	0	5.44227e-16	2.1856	0			14.9167	2.96356	0.305569	0.00389661	0.0683619	0.207712	0.000967372	0.0031112	0.00331631	1.02239e-05	0.0841594	1.20898e-10	0.000112875	1.85624e-05	5.85213e-05	0
14.9583	3.35672	5.29419e-05	0.000159009	0.000176956	0.0198014	0.156713	0.00871432	0.00227583	0.0133864	2.57961e-08	1.15924e-10	3.66971e-05	2.11269e-05	4.11968e-05	0	0.0808247	10.8911	2.02337e-07	9.95331	2.30688	1.4926	2.33544	0.000143259	0.0843324	1.64563e-05	0.246585	0	0	5.21843e-16	2.1856	0			14.9583	2.96775	0.303776	0.0038312	0.0677921	0.20598	0.000948398	0.00308457	0.00328787	9.97813e-06	0.0840413	1.15926e-10	0.000112761	1.85497e-05	5.85336e-05	0
15	3.36043	5.21143e-05	0.000155508	0.000172356	0.0193807	0.153849	0.00854169	0.00223073	0.0130623	2.60226e-08	1.11156e-10	3.66648e-05	2.11411e-05	4.11679e-05	0	0.0808956	10.8902	2.04105e-07	9.95271	2.31066	1.49375	2.33811	0.000143429	0.0828677	1.60314e-05	0.242037	0	0	5.00379e-16	2.1856	0			15	2.9719	0.301995	0.00376687	0.0672271	0.204263	0.000929793	0.00305817	0.0032597	9.73829e-06	0.0839222	1.11157e-10	0.000112648	1.85371e-05	5.85458e-05	0
15.0417	3.36407	5.12989e-05	0.000152086	0.000167875	0.018969	0.151038	0.00837261	0.00218656	0.012746	2.6251e-08	1.06584e-10	3.66332e-05	2.1155e-05	4.11396e-05	0	0.0809652	10.8893	2.05885e-07	9.95211	2.31437	1.49489	2.34072	0.000143596	0.081428	1.56174e-05	0.237573	0	0	4.79799e-16	2.1856	0			15.0417	2.97603	0.300227	0.00370359	0.0666669	0.20256	0.00091155	0.00303201	0.00323177	9.50423e-06	0.0838024	1.06586e-10	0.000112536	1.85246e-05	5.85579e-05	0
15.0833	3.36764	5.04956e-05	0.00014874	0.00016351	0.0185659	0.148278	0.00820701	0.0021433	0.0124373	2.64813e-08	1.022e-10	3.66023e-05	2.11687e-05	4.11119e-05	0	0.0810336	10.8884	2.07678e-07	9.95153	2.31801	1.496	2.34329	0.000143763	0.0800127	1.52141e-05	0.23319	0	0	4.60064e-16	2.1856	0			15.0833	2.98012	0.29847	0.00364136	0.0661115	0.200872	0.000893663	0.00300608	0.00320409	9.2758e-06	0.0836822	1.02202e-10	0.000112425	1.85122e-05	5.85699e-05	0
15.125	3.37114	4.97042e-05	0.000145468	0.000159258	0.0181712	0.145568	0.00804481	0.00210092	0.012136	2.67136e-08	9.79968e-11	3.65721e-05	2.11822e-05	4.10847e-05	0	0.0811007	10.8875	2.09484e-07	9.95096	2.32159	1.49709	2.3458	0.000143928	0.0786216	1.48211e-05	0.228889	0	0	4.41142e-16	2.1856	0			15.125	2.98417	0.296726	0.00358017	0.0655608	0.199198	0.000876124	0.00298037	0.00317665	9.05286e-06	0.0835618	9.79981e-11	0.000112316	1.84999e-05	5.85819e-05	0
15.1667	3.37457	4.89246e-05	0.000142269	0.000155117	0.0177849	0.142908	0.00788594	0.00205942	0.0118419	2.69477e-08	9.39662e-11	3.65424e-05	2.11954e-05	4.10581e-05	0	0.0811666	10.8866	2.11304e-07	9.9504	2.32511	1.49817	2.34827	0.000144091	0.0772541	1.44382e-05	0.224666	0	0	4.22998e-16	2.1856	0			15.1667	2.9882	0.294993	0.00351998	0.0650148	0.197538	0.000858927	0.0029549	0.00314946	8.83529e-06	0.0834413	9.39674e-11	0.000112208	1.84877e-05	5.85937e-05	0
15.2083	3.37794	4.81566e-05	0.000139141	0.000151082	0.0174068	0.140297	0.00773032	0.00201876	0.0115549	2.71839e-08	9.01014e-11	3.65134e-05	2.12084e-05	4.10321e-05	0	0.0812314	10.8858	2.13136e-07	9.94985	2.32856	1.49922	2.3507	0.000144253	0.07591	1.40651e-05	0.220521	0	0	4.056e-16	2.1856	0			15.2083	2.99219	0.293272	0.00346078	0.0644734	0.195893	0.000842065	0.00292965	0.00312251	8.62296e-06	0.0833209	9.01025e-11	0.000112101	1.84756e-05	5.86055e-05	0
15.25	3.38124	4.74e-05	0.000136082	0.000147153	0.0170366	0.137733	0.00757789	0.00197894	0.0112748	2.74219e-08	8.63955e-11	3.64851e-05	2.12212e-05	4.10065e-05	0	0.0812949	10.885	2.14982e-07	9.94931	2.33195	1.50025	2.35307	0.000144413	0.0745888	1.37016e-05	0.216452	0	0	3.88917e-16	2.1856	0			15.25	2.99615	0.291562	0.00340257	0.0639365	0.194261	0.000825532	0.00290462	0.0030958	8.41573e-06	0.0832007	8.63966e-11	0.000111995	1.84636e-05	5.86172e-05	0
15.2917	3.38448	4.66548e-05	0.000133091	0.000143325	0.0166742	0.135217	0.00742858	0.00193994	0.0110014	2.7662e-08	8.2842e-11	3.64573e-05	2.12338e-05	4.09815e-05	0	0.0813573	10.8842	2.16841e-07	9.94878	2.33529	1.50126	2.35541	0.000144572	0.0732902	1.33474e-05	0.212458	0	0	3.72921e-16	2.1856	0			15.2917	3.00008	0.289864	0.00334532	0.0634043	0.192643	0.000809321	0.00287982	0.00306932	8.21349e-06	0.0830808	8.2843e-11	0.00011189	1.84517e-05	5.86287e-05	0
15.3333	3.38766	4.59208e-05	0.000130167	0.000139596	0.0163195	0.132746	0.00728232	0.00190173	0.0107346	2.7904e-08	7.94347e-11	3.64301e-05	2.12461e-05	4.0957e-05	0	0.0814186	10.8834	2.18714e-07	9.94826	2.33856	1.50225	2.35769	0.000144729	0.0720138	1.30024e-05	0.208537	0	0	3.57583e-16	2.1856	0			15.3333	3.00398	0.288178	0.00328902	0.0628765	0.191039	0.000793426	0.00285523	0.00304308	8.01611e-06	0.0829612	7.94357e-11	0.000111786	1.84399e-05	5.86402e-05	0
15.375	3.39077	4.51977e-05	0.000127308	0.000135965	0.0159722	0.130321	0.00713905	0.0018643	0.0104742	2.8148e-08	7.61675e-11	3.64034e-05	2.12583e-05	4.09329e-05	0	0.0814787	10.8826	2.20601e-07	9.94774	2.34178	1.50323	2.35994	0.000144884	0.0707591	1.26662e-05	0.204689	0	0	3.42875e-16	2.1856	0			15.375	3.00785	0.286503	0.00323365	0.0623532	0.189449	0.000777841	0.00283086	0.00301707	7.82349e-06	0.082842	7.61685e-11	0.000111683	1.84281e-05	5.86516e-05	0
15.4167	3.39383	4.44856e-05	0.000124511	0.000132427	0.0156323	0.12794	0.00699869	0.00182763	0.0102201	2.83939e-08	7.30348e-11	3.63774e-05	2.12702e-05	4.09094e-05	0	0.0815378	10.8818	2.22501e-07	9.94724	2.34494	1.50418	2.36214	0.000145039	0.069526	1.23387e-05	0.200911	0	0	3.28773e-16	2.1856	0			15.4167	3.01169	0.284839	0.0031792	0.0618343	0.187871	0.00076256	0.00280671	0.00299129	7.6355e-06	0.0827234	7.30357e-11	0.000111581	1.84165e-05	5.86629e-05	0
15.4583	3.39683	4.37842e-05	0.000121777	0.000128981	0.0152996	0.125602	0.0068612	0.00179172	0.0099721	2.86419e-08	7.00308e-11	3.63519e-05	2.12819e-05	4.08863e-05	0	0.0815958	10.8811	2.24415e-07	9.94675	2.34804	1.50512	2.3643	0.000145191	0.0683139	1.20196e-05	0.197203	0	0	3.1525e-16	2.1856	0			15.4583	3.0155	0.283186	0.00312565	0.0613199	0.186308	0.000747577	0.00278277	0.00296573	7.45203e-06	0.0826052	7.00317e-11	0.000111481	1.8405e-05	5.86742e-05	0
15.5	3.39977	4.30933e-05	0.000119104	0.000125625	0.0149738	0.123307	0.00672651	0.00175653	0.00973006	2.88919e-08	6.71504e-11	3.63269e-05	2.12934e-05	4.08637e-05	0	0.0816527	10.8804	2.26343e-07	9.94627	2.35109	1.50604	2.36642	0.000145342	0.0671226	1.17087e-05	0.193563	0	0	3.02284e-16	2.1856	0			15.5	3.01928	0.281544	0.00307299	0.0608097	0.184757	0.000732887	0.00275903	0.0029404	7.27297e-06	0.0824876	6.71513e-11	0.000111381	1.83935e-05	5.86853e-05	0
15.5417	3.40265	4.24129e-05	0.00011649	0.000122356	0.014655	0.121055	0.00659455	0.00172206	0.00949384	2.91439e-08	6.43885e-11	3.63024e-05	2.13048e-05	4.08416e-05	0	0.0817087	10.8796	2.28285e-07	9.94579	2.35409	1.50694	2.3685	0.000145491	0.0659517	1.14058e-05	0.18999	0	0	2.89851e-16	2.1856	0			15.5417	3.02303	0.279913	0.0030212	0.0603039	0.18322	0.000718483	0.00273551	0.0029153	7.09822e-06	0.0823706	6.43893e-11	0.000111283	1.83821e-05	5.86964e-05	0
15.5833	3.40548	4.17428e-05	0.000113933	0.000119171	0.0143429	0.118843	0.00646528	0.00168829	0.00926331	2.93979e-08	6.17402e-11	3.62785e-05	2.13159e-05	4.08199e-05	0	0.0817636	10.8789	2.30241e-07	9.94533	2.35703	1.50782	2.37054	0.000145639	0.0648008	1.11107e-05	0.186482	0	0	2.77929e-16	2.1856	0			15.5833	3.02674	0.278293	0.00297027	0.0598024	0.181695	0.000704361	0.0027122	0.00289041	6.92767e-06	0.0822543	6.1741e-11	0.000111185	1.83709e-05	5.87074e-05	0
15.625	3.40825	4.10829e-05	0.000111434	0.000116069	0.0140375	0.116672	0.00633862	0.0016552	0.00903833	2.9654e-08	5.92008e-11	3.6255e-05	2.13268e-05	4.07986e-05	0	0.0818175	10.8783	2.32211e-07	9.94487	2.35992	1.50869	2.37254	0.000145786	0.0636697	1.08233e-05	0.18304	0	0	2.66498e-16	2.1856	0			15.625	3.03043	0.276684	0.00292019	0.0593051	0.180184	0.000690514	0.00268908	0.00286575	6.76123e-06	0.0821385	5.92016e-11	0.000111088	1.83597e-05	5.87183e-05	0
15.6667	3.41097	4.0433e-05	0.000108989	0.000113048	0.0137384	0.11454	0.00621454	0.00162279	0.00881877	2.99121e-08	5.67659e-11	3.6232e-05	2.13376e-05	4.07778e-05	0	0.0818704	10.8776	2.34195e-07	9.94442	2.36276	1.50954	2.3745	0.00014593	0.0625579	1.05432e-05	0.17966	0	0	2.55537e-16	2.1856	0			15.6667	3.0341	0.275086	0.00287094	0.058812	0.178685	0.000676938	0.00266618	0.0028413	6.59879e-06	0.0820235	5.67666e-11	0.000110993	1.83486e-05	5.87291e-05	0
15.7083	3.41364	3.9793e-05	0.000106599	0.000110105	0.0134457	0.112448	0.00609297	0.00159103	0.0086045	3.01723e-08	5.44311e-11	3.62095e-05	2.13482e-05	4.07573e-05	0	0.0819224	10.8769	2.36194e-07	9.94398	2.36555	1.51038	2.37643	0.000146074	0.0614653	1.02703e-05	0.176343	0	0	2.45027e-16	2.1856	0			15.7083	3.03773	0.273498	0.00282251	0.0583231	0.177199	0.000663626	0.00264347	0.00281706	6.44026e-06	0.0819091	5.44318e-11	0.000110898	1.83375e-05	5.87398e-05	0
15.75	3.41625	3.91627e-05	0.000104261	0.000107239	0.0131593	0.110394	0.00597386	0.00155992	0.0083954	3.04345e-08	5.21923e-11	3.61875e-05	2.13585e-05	4.07373e-05	0	0.0819734	10.8763	2.38207e-07	9.94355	2.36829	1.5112	2.37832	0.000146215	0.0603914	1.00044e-05	0.173088	0	0	2.34949e-16	2.1856	0			15.75	3.04133	0.27192	0.00277488	0.0578383	0.175726	0.000650575	0.00262096	0.00279304	6.28554e-06	0.0817954	5.2193e-11	0.000110804	1.83266e-05	5.87505e-05	0
15.7917	3.41882	3.85421e-05	0.000101976	0.000104447	0.0128788	0.108377	0.00585716	0.00152944	0.00819134	3.06988e-08	5.00456e-11	3.61659e-05	2.13687e-05	4.07177e-05	0	0.0820235	10.8756	2.40235e-07	9.94312	2.37099	1.512	2.38017	0.000146355	0.059336	9.74544e-06	0.169892	0	0	2.25285e-16	2.1856	0			15.7917	3.04491	0.270353	0.00272805	0.0573576	0.174265	0.000637779	0.00259865	0.00276923	6.13454e-06	0.0816823	5.00463e-11	0.000110712	1.83157e-05	5.87611e-05	0
15.8333	3.42134	3.79309e-05	9.97402e-05	0.000101728	0.0126043	0.106398	0.00574281	0.00149957	0.0079922	3.09652e-08	4.79873e-11	3.61448e-05	2.13788e-05	4.06985e-05	0	0.0820727	10.875	2.42277e-07	9.94271	2.37363	1.51279	2.38199	0.000146494	0.0582987	9.49312e-06	0.166755	0	0	2.16019e-16	2.1856	0			15.8333	3.04846	0.268797	0.00268199	0.056881	0.172816	0.000625233	0.00257653	0.00274563	5.98717e-06	0.08157	4.79878e-11	0.00011062	1.8305e-05	5.87716e-05	0
15.875	3.42381	3.73291e-05	9.75543e-05	9.90792e-05	0.0123357	0.104454	0.00563078	0.0014703	0.00779786	3.12337e-08	4.60135e-11	3.61241e-05	2.13886e-05	4.06796e-05	0	0.082121	10.8744	2.44334e-07	9.9423	2.37623	1.51357	2.38378	0.000146631	0.0572792	9.24731e-06	0.163675	0	0	2.07134e-16	2.1856	0			15.875	3.05198	0.26725	0.0026367	0.0564084	0.17138	0.000612932	0.00255461	0.00272223	5.84335e-06	0.0814584	4.60141e-11	0.000110529	1.82943e-05	5.8782e-05	0
15.9167	3.42623	3.67365e-05	9.54167e-05	9.64993e-05	0.0120727	0.102546	0.005521	0.00144162	0.00760821	3.15043e-08	4.4121e-11	3.61039e-05	2.13983e-05	4.06612e-05	0	0.0821684	10.8738	2.46405e-07	9.9419	2.37878	1.51433	2.38553	0.000146766	0.0562773	9.00783e-06	0.160653	0	0	1.98615e-16	2.1856	0			15.9167	3.05547	0.265714	0.00259217	0.0559398	0.169955	0.000600872	0.00253288	0.00269904	5.70298e-06	0.0813474	4.41215e-11	0.000110439	1.82837e-05	5.87923e-05	0
15.9583	3.4286	3.6153e-05	9.33263e-05	9.39865e-05	0.0118153	0.100673	0.00541343	0.00141353	0.00742313	3.17769e-08	4.23063e-11	3.6084e-05	2.14078e-05	4.06431e-05	0	0.082215	10.8732	2.48491e-07	9.94151	2.38129	1.51507	2.38725	0.0001469	0.0552926	8.77453e-06	0.157686	0	0	1.90446e-16	2.1856	0			15.9583	3.05894	0.264188	0.00254837	0.0554751	0.168543	0.000589048	0.00251134	0.00267605	5.566e-06	0.0812372	4.23068e-11	0.00011035	1.82732e-05	5.88026e-05	0
16	3.43093	3.55784e-05	9.12821e-05	9.15389e-05	0.0115633	0.0988342	0.00530802	0.00138599	0.00724252	3.20517e-08	4.05662e-11	3.60646e-05	2.14172e-05	4.06253e-05	0	0.0822607	10.8726	2.50592e-07	9.94112	2.38375	1.5158	2.38893	0.000147033	0.0543249	8.54724e-06	0.154774	0	0	1.82613e-16	2.1856	0			16	3.06238	0.262672	0.00250531	0.0550144	0.167143	0.000577455	0.00248999	0.00265326	5.4323e-06	0.0811277	4.05667e-11	0.000110261	1.82627e-05	5.88128e-05	0
16.0417	3.43321	3.50127e-05	8.92829e-05	8.9155e-05	0.0113167	0.0970291	0.00520474	0.00135902	0.00706627	3.23286e-08	3.88977e-11	3.60455e-05	2.14263e-05	4.06079e-05	0	0.0823056	10.8721	2.52707e-07	9.94074	2.38617	1.51652	2.39059	0.000147164	0.0533738	8.32582e-06	0.151915	0	0	1.75102e-16	2.1856	0			16.0417	3.06579	0.261166	0.00246296	0.0545575	0.165754	0.000566088	0.00246882	0.00263068	5.30182e-06	0.0810189	3.88982e-11	0.000110174	1.82524e-05	5.88229e-05	0
16.0833	3.43546	3.44557e-05	8.73279e-05	8.6833e-05	0.0110754	0.0952569	0.00510353	0.00133258	0.00689428	3.26076e-08	3.72978e-11	3.60269e-05	2.14354e-05	4.05909e-05	0	0.0823496	10.8715	2.54838e-07	9.94037	2.38854	1.51722	2.39221	0.000147293	0.0524391	8.11011e-06	0.14911	0	0	1.679e-16	2.1856	0			16.0833	3.06918	0.259669	0.00242132	0.0541045	0.164377	0.000554944	0.00244784	0.00260829	5.17448e-06	0.0809108	3.72983e-11	0.000110087	1.82421e-05	5.8833e-05	0
16.125	3.43765	3.39073e-05	8.5416e-05	8.45714e-05	0.0108391	0.0935172	0.00500435	0.00130667	0.00672644	3.28888e-08	3.57638e-11	3.60086e-05	2.14442e-05	4.05742e-05	0	0.0823929	10.871	2.56983e-07	9.94	2.39087	1.51791	2.3938	0.000147421	0.0515206	7.89996e-06	0.146356	0	0	1.60994e-16	2.1856	0			16.125	3.07254	0.258183	0.00238038	0.0536553	0.163012	0.000544018	0.00242704	0.00258609	5.0502e-06	0.0808034	3.57642e-11	0.000110002	1.82319e-05	5.88429e-05	0
16.1667	3.43981	3.33674e-05	8.35462e-05	8.23686e-05	0.0106079	0.0918093	0.00490715	0.00128128	0.00656266	3.31721e-08	3.42928e-11	3.59907e-05	2.14529e-05	4.05578e-05	0	0.0824354	10.8704	2.59143e-07	9.93964	2.39317	1.51859	2.39536	0.000147547	0.0506179	7.69524e-06	0.143653	0	0	1.54372e-16	2.1856	0			16.1667	3.07587	0.256706	0.00234012	0.05321	0.161659	0.000533306	0.00240642	0.00256409	4.9289e-06	0.0806966	3.42932e-11	0.000109917	1.82217e-05	5.88528e-05	0
16.2083	3.44192	3.28358e-05	8.17177e-05	8.02231e-05	0.0103815	0.0901326	0.00481191	0.00125641	0.00640283	3.34575e-08	3.28823e-11	3.59732e-05	2.14615e-05	4.05417e-05	0	0.0824771	10.8699	2.61318e-07	9.93929	2.39542	1.51925	2.39689	0.000147671	0.0497307	7.49581e-06	0.140999	0	0	1.48023e-16	2.1856	0			16.2083	3.07918	0.255239	0.00230052	0.0527683	0.160316	0.000522803	0.00238598	0.00254228	4.81053e-06	0.0805906	3.28827e-11	0.000109833	1.82117e-05	5.88627e-05	0
16.25	3.444	3.23124e-05	7.99294e-05	7.81334e-05	0.01016	0.0884866	0.00471857	0.00123203	0.00624686	3.37451e-08	3.15299e-11	3.5956e-05	2.14699e-05	4.0526e-05	0	0.0825181	10.8694	2.63508e-07	9.93895	2.39763	1.5199	2.39839	0.000147795	0.0488589	7.30152e-06	0.138395	0	0	1.41935e-16	2.1856	0			16.25	3.08246	0.253781	0.00226159	0.0523304	0.158985	0.000512507	0.00236572	0.00252066	4.695e-06	0.0804853	3.15303e-11	0.00010975	1.82017e-05	5.88724e-05	0
16.2917	3.44603	3.17971e-05	7.81806e-05	7.6098e-05	0.00994319	0.0868706	0.00462709	0.00120813	0.00609466	3.40349e-08	3.0233e-11	3.59392e-05	2.14782e-05	4.05106e-05	0	0.0825583	10.8689	2.65712e-07	9.93861	2.3998	1.52054	2.39987	0.000147916	0.0480021	7.11225e-06	0.135839	0	0	1.36097e-16	2.1856	0			16.2917	3.08572	0.252333	0.00222331	0.0518962	0.157666	0.000502411	0.00234564	0.00249923	4.58225e-06	0.0803806	3.02334e-11	0.000109667	1.81918e-05	5.88821e-05	0
16.3333	3.44803	3.12899e-05	7.64703e-05	7.41155e-05	0.00973098	0.0852843	0.00453744	0.00118472	0.00594614	3.43268e-08	2.89895e-11	3.59227e-05	2.14863e-05	4.04955e-05	0	0.0825978	10.8684	2.67932e-07	9.93827	2.40193	1.52117	2.40131	0.000148036	0.0471601	6.92787e-06	0.133329	0	0	1.30499e-16	2.1856	0			16.3333	3.08895	0.250894	0.00218567	0.0514656	0.156357	0.000492514	0.00232573	0.00247799	4.4722e-06	0.0802767	2.89899e-11	0.000109586	1.8182e-05	5.88917e-05	0
16.375	3.44998	3.07904e-05	7.47976e-05	7.21846e-05	0.00952328	0.0837269	0.00444958	0.00116177	0.00580122	3.46208e-08	2.77972e-11	3.59065e-05	2.14943e-05	4.04806e-05	0	0.0826365	10.8679	2.70167e-07	9.93795	2.40403	1.52178	2.40273	0.000148155	0.0463327	6.74825e-06	0.130866	0	0	1.25132e-16	2.1856	0			16.375	3.09216	0.249464	0.00214866	0.0510386	0.155059	0.00048281	0.002306	0.00245693	4.36481e-06	0.0801734	2.77975e-11	0.000109505	1.81722e-05	5.89013e-05	0
16.4167	3.4519	3.02988e-05	7.31618e-05	7.0304e-05	0.00931999	0.082198	0.00436348	0.00113928	0.00565979	3.49171e-08	2.66539e-11	3.58907e-05	2.15021e-05	4.04661e-05	0	0.0826746	10.8674	2.72417e-07	9.93763	2.40609	1.52239	2.40412	0.000148272	0.0455196	6.57327e-06	0.128449	0	0	1.19985e-16	2.1856	0			16.4167	3.09534	0.248044	0.00211227	0.0506153	0.153773	0.000473297	0.00228643	0.00243605	4.25999e-06	0.0800708	2.66542e-11	0.000109425	1.81625e-05	5.89108e-05	0
16.4583	3.45378	2.98148e-05	7.1562e-05	6.84722e-05	0.00912102	0.0806971	0.00427908	0.00111724	0.00552179	3.52155e-08	2.55576e-11	3.58752e-05	2.15098e-05	4.04519e-05	0	0.082712	10.867	2.74681e-07	9.93731	2.40811	1.52298	2.40549	0.000148387	0.0447206	6.40282e-06	0.126076	0	0	1.1505e-16	2.1856	0			16.4583	3.0985	0.246633	0.00207649	0.0501955	0.152497	0.000463969	0.00226704	0.00241536	4.1577e-06	0.0799689	2.55579e-11	0.000109345	1.81529e-05	5.89202e-05	0
16.5	3.45563	2.93383e-05	6.99974e-05	6.66881e-05	0.00892628	0.0792236	0.00419637	0.00109563	0.00538713	3.55161e-08	2.45064e-11	3.586e-05	2.15174e-05	4.04379e-05	0	0.0827487	10.8665	2.76961e-07	9.937	2.41009	1.52356	2.40683	0.000148501	0.0439354	6.23677e-06	0.123747	0	0	1.10318e-16	2.1856	0			16.5	3.10164	0.245231	0.0020413	0.0497792	0.151232	0.000454825	0.00224781	0.00239485	4.05786e-06	0.0798676	2.45067e-11	0.000109267	1.81434e-05	5.89295e-05	0
16.5417	3.45744	2.88693e-05	6.84672e-05	6.49504e-05	0.00873568	0.0777771	0.0041153	0.00107446	0.00525572	3.58189e-08	2.34985e-11	3.58451e-05	2.15248e-05	4.04242e-05	0	0.0827847	10.8661	2.79256e-07	9.9367	2.41204	1.52413	2.40814	0.000148614	0.0431637	6.075e-06	0.121461	0	0	1.05781e-16	2.1856	0			16.5417	3.10475	0.243838	0.0020067	0.0493665	0.149977	0.00044586	0.00222875	0.00237451	3.96043e-06	0.079767	2.34988e-11	0.000109189	1.81339e-05	5.89388e-05	0
16.5833	3.45922	2.84075e-05	6.69706e-05	6.3258e-05	0.00854913	0.076357	0.00403584	0.0010537	0.00512749	3.61238e-08	2.2532e-11	3.58306e-05	2.15321e-05	4.04108e-05	0	0.08282	10.8656	2.81565e-07	9.9364	2.41396	1.52469	2.40943	0.000148725	0.0424055	5.91742e-06	0.119217	0	0	1.0143e-16	2.1856	0			16.5833	3.10783	0.242453	0.00197269	0.0489572	0.148733	0.00043707	0.00220986	0.00235435	3.86534e-06	0.079667	2.25323e-11	0.000109112	1.81245e-05	5.8948e-05	0
16.625	3.46096	2.7953e-05	6.5507e-05	6.16096e-05	0.00836656	0.0749628	0.00395796	0.00103336	0.00500237	3.6431e-08	2.16052e-11	3.58163e-05	2.15393e-05	4.03976e-05	0	0.0828548	10.8652	2.8389e-07	9.93611	2.41584	1.52523	2.4107	0.000148834	0.0416603	5.76392e-06	0.117015	0	0	9.72579e-17	2.1856	0			16.625	3.1109	0.241078	0.00193924	0.0485514	0.1475	0.000428453	0.00219113	0.00233436	3.77253e-06	0.0795677	2.16055e-11	0.000109036	1.81152e-05	5.89572e-05	0
16.6667	3.46267	2.75056e-05	6.40756e-05	6.0004e-05	0.00818786	0.0735942	0.00388162	0.00101343	0.00488028	3.67403e-08	2.07166e-11	3.58023e-05	2.15463e-05	4.03847e-05	0	0.0828889	10.8648	2.8623e-07	9.93582	2.41769	1.52577	2.41194	0.000148942	0.0409281	5.61438e-06	0.114853	0	0	9.32577e-17	2.1856	0			16.6667	3.11394	0.239712	0.00190635	0.0481489	0.146277	0.000420005	0.00217256	0.00231455	3.68195e-06	0.0794691	2.07169e-11	0.00010896	1.81059e-05	5.89662e-05	0
16.7083	3.46435	2.70652e-05	6.26756e-05	5.84403e-05	0.00801297	0.0722506	0.0038068	0.000993882	0.00476114	3.70519e-08	1.98645e-11	3.57885e-05	2.15532e-05	4.03721e-05	0	0.0829223	10.8644	2.88584e-07	9.93554	2.4195	1.5263	2.41316	0.000149049	0.0402086	5.46871e-06	0.112731	0	0	8.94219e-17	2.1856	0			16.7083	3.11695	0.238354	0.00187401	0.0477499	0.145064	0.000411723	0.00215415	0.00229491	3.59355e-06	0.0793711	1.98648e-11	0.000108885	1.80968e-05	5.89753e-05	0
16.75	3.46599	2.66316e-05	6.13063e-05	5.69173e-05	0.0078418	0.0709315	0.00373345	0.000974727	0.00464488	3.73656e-08	1.90475e-11	3.57751e-05	2.156e-05	4.03597e-05	0	0.0829552	10.864	2.90954e-07	9.93527	2.42129	1.52682	2.41435	0.000149154	0.0395016	5.32681e-06	0.110648	0	0	8.5744e-17	2.1856	0			16.75	3.11995	0.237005	0.00184222	0.0473542	0.143861	0.000403603	0.0021359	0.00227544	3.50727e-06	0.0792737	1.90477e-11	0.000108811	1.80876e-05	5.89842e-05	0
16.7917	3.46761	2.62049e-05	5.99672e-05	5.54339e-05	0.00767427	0.0696366	0.00366156	0.00095595	0.00453145	3.76815e-08	1.82641e-11	3.57619e-05	2.15667e-05	4.03475e-05	0	0.0829875	10.8636	2.93338e-07	9.935	2.42304	1.52732	2.41552	0.000149257	0.0388068	5.18858e-06	0.108604	0	0	8.22173e-17	2.1856	0			16.7917	3.12292	0.235665	0.00181096	0.0469618	0.142669	0.000395642	0.00211781	0.00225614	3.42307e-06	0.079177	1.82643e-11	0.000108738	1.80786e-05	5.89931e-05	0
16.8333	3.46919	2.57848e-05	5.86575e-05	5.39891e-05	0.00751031	0.0683653	0.00359109	0.000937544	0.00442075	3.79996e-08	1.75128e-11	3.5749e-05	2.15733e-05	4.03356e-05	0	0.0830192	10.8632	2.95737e-07	9.93473	2.42476	1.52782	2.41667	0.000149359	0.0381241	5.05393e-06	0.106598	0	0	7.88357e-17	2.1856	0			16.8333	3.12587	0.234333	0.00178022	0.0465728	0.141487	0.000387838	0.00209988	0.00223701	3.34089e-06	0.0790809	1.75131e-11	0.000108665	1.80696e-05	5.90019e-05	0
16.875	3.47074	2.53714e-05	5.73765e-05	5.25819e-05	0.00734985	0.0671173	0.00352201	0.000919502	0.00431275	3.832e-08	1.67925e-11	3.57364e-05	2.15797e-05	4.03239e-05	0	0.0830503	10.8628	2.98151e-07	9.93447	2.42645	1.52831	2.4178	0.000149459	0.0374532	4.92275e-06	0.104628	0	0	7.55932e-17	2.1856	0			16.875	3.12879	0.23301	0.00175	0.046187	0.140314	0.000380186	0.0020821	0.00221804	3.26069e-06	0.0789854	1.67928e-11	0.000108593	1.80607e-05	5.90107e-05	0
16.9167	3.47226	2.49644e-05	5.61236e-05	5.12114e-05	0.00719279	0.0658921	0.00345429	0.000901816	0.00420735	3.86425e-08	1.61019e-11	3.5724e-05	2.15861e-05	4.03125e-05	0	0.0830808	10.8624	3.00579e-07	9.93421	2.42811	1.52879	2.41891	0.000149558	0.036794	4.79498e-06	0.102695	0	0	7.2484e-17	2.1856	0			16.9167	3.1317	0.231695	0.00172028	0.0458044	0.139151	0.000372685	0.00206447	0.00219923	3.18242e-06	0.0788905	1.61021e-11	0.000108522	1.80518e-05	5.90194e-05	0
16.9583	3.47376	2.45638e-05	5.48983e-05	4.98765e-05	0.00703909	0.0646893	0.00338791	0.000884479	0.00410452	3.89672e-08	1.54396e-11	3.57118e-05	2.15923e-05	4.03012e-05	0	0.0831108	10.8621	3.03023e-07	9.93396	2.42974	1.52926	2.42	0.000149656	0.0361463	4.67051e-06	0.100798	0	0	6.95027e-17	2.1856	0			16.9583	3.13458	0.230388	0.00169107	0.0454251	0.137999	0.000365331	0.002047	0.00218059	3.10602e-06	0.0787963	1.54398e-11	0.000108451	1.80431e-05	5.90281e-05	0
17	3.47522	2.41695e-05	5.36998e-05	4.85764e-05	0.00688865	0.0635084	0.00332283	0.000867483	0.00400417	3.92941e-08	1.48045e-11	3.56999e-05	2.15984e-05	4.02902e-05	0	0.0831403	10.8617	3.05481e-07	9.93371	2.43134	1.52972	2.42106	0.000149752	0.0355098	4.54926e-06	0.0989355	0	0	6.6644e-17	2.1856	0			17	3.13744	0.22909	0.00166234	0.0450489	0.136855	0.000358121	0.00202967	0.00216211	3.03146e-06	0.0787026	1.48047e-11	0.000108381	1.80343e-05	5.90366e-05	0
17.0417	3.47666	2.37815e-05	5.25277e-05	4.73101e-05	0.00674143	0.0623492	0.00325903	0.000850822	0.00390626	3.96232e-08	1.41956e-11	3.56882e-05	2.16044e-05	4.02794e-05	0	0.0831692	10.8614	3.07953e-07	9.93347	2.43291	1.53017	2.42211	0.000149847	0.0348844	4.43115e-06	0.0971076	0	0	6.39029e-17	2.1856	0			17.0417	3.14028	0.227799	0.0016341	0.0446759	0.135722	0.000351053	0.0020125	0.00214379	2.95869e-06	0.0786096	1.41958e-11	0.000108311	1.80257e-05	5.90452e-05	0
17.0833	3.47807	2.33995e-05	5.13812e-05	4.60769e-05	0.00659733	0.0612111	0.00319649	0.000834489	0.00381072	3.99546e-08	1.36118e-11	3.56768e-05	2.16103e-05	4.02688e-05	0	0.0831975	10.861	3.1044e-07	9.93323	2.43445	1.53061	2.42313	0.00014994	0.0342698	4.3161e-06	0.0953134	0	0	6.12746e-17	2.1856	0			17.0833	3.14309	0.226518	0.00160633	0.044306	0.134598	0.000344124	0.00199548	0.00212563	2.88768e-06	0.0785172	1.3612e-11	0.000108243	1.80171e-05	5.90536e-05	0
17.125	3.47945	2.30236e-05	5.02599e-05	4.48757e-05	0.00645631	0.0600938	0.00313518	0.000818477	0.0037175	4.02881e-08	1.30519e-11	3.56656e-05	2.16161e-05	4.02584e-05	0	0.0832254	10.8607	3.12941e-07	9.933	2.43597	1.53105	2.42414	0.000150031	0.033666	4.20402e-06	0.0935524	0	0	5.87544e-17	2.1856	0			17.125	3.14589	0.225244	0.00157903	0.0439393	0.133483	0.000337331	0.0019786	0.00210762	2.81836e-06	0.0784253	1.30521e-11	0.000108174	1.80086e-05	5.9062e-05	0
17.1667	3.48081	2.26536e-05	4.91632e-05	4.37058e-05	0.0063183	0.058997	0.00307507	0.000802779	0.00362654	4.06238e-08	1.25151e-11	3.56546e-05	2.16218e-05	4.02483e-05	0	0.0832528	10.8603	3.15457e-07	9.93277	2.43746	1.53148	2.42513	0.000150121	0.0330726	4.09485e-06	0.0918239	0	0	5.63378e-17	2.1856	0			17.1667	3.14866	0.223978	0.00155218	0.0435756	0.132378	0.000330671	0.00196186	0.00208977	2.75072e-06	0.0783341	1.25153e-11	0.000108107	1.80001e-05	5.90704e-05	0
17.2083	3.48214	2.22894e-05	4.80906e-05	4.25664e-05	0.00618322	0.0579202	0.00301614	0.000787389	0.00353778	4.09616e-08	1.20003e-11	3.56438e-05	2.16274e-05	4.02383e-05	0	0.0832796	10.86	3.17987e-07	9.93255	2.43892	1.5319	2.42609	0.00015021	0.0324896	3.98851e-06	0.0901273	0	0	5.40206e-17	2.1856	0			17.2083	3.15141	0.22272	0.00152579	0.0432149	0.131282	0.000324143	0.00194527	0.00207207	2.6847e-06	0.0782435	1.20005e-11	0.00010804	1.79917e-05	5.90787e-05	0
17.25	3.48344	2.1931e-05	4.70414e-05	4.14567e-05	0.00605103	0.0568631	0.00295837	0.000772301	0.00345118	4.13017e-08	1.15067e-11	3.56333e-05	2.16329e-05	4.02285e-05	0	0.083306	10.8597	3.20531e-07	9.93233	2.44036	1.53231	2.42704	0.000150297	0.0319167	3.88492e-06	0.0884621	0	0	5.17987e-17	2.1856	0			17.25	3.15415	0.22147	0.00149984	0.0428573	0.130195	0.000317742	0.00192883	0.00205453	2.62026e-06	0.0781534	1.15069e-11	0.000107974	1.79833e-05	5.90869e-05	0
17.2917	3.48472	2.15782e-05	4.60153e-05	4.03758e-05	0.00592165	0.0558253	0.00290172	0.000757508	0.00336668	4.16439e-08	1.10335e-11	3.56229e-05	2.16382e-05	4.02189e-05	0	0.0833319	10.8594	3.23089e-07	9.93211	2.44177	1.53271	2.42798	0.000150383	0.0313539	3.78401e-06	0.0868277	0	0	4.96682e-17	2.1856	0			17.2917	3.15686	0.220228	0.00147433	0.0425027	0.129117	0.000311467	0.00191252	0.00203713	2.55737e-06	0.0780639	1.10336e-11	0.000107908	1.79751e-05	5.90951e-05	0
17.3333	3.48598	2.12311e-05	4.50116e-05	3.93231e-05	0.00579504	0.0548065	0.00284619	0.000743005	0.00328423	4.19883e-08	1.05797e-11	3.56128e-05	2.16435e-05	4.02095e-05	0	0.0833573	10.8591	3.25661e-07	9.9319	2.44315	1.53311	2.42889	0.000150468	0.0308008	3.68572e-06	0.0852234	0	0	4.76253e-17	2.1856	0			17.3333	3.15955	0.218994	0.00144925	0.042151	0.128048	0.000305316	0.00189636	0.00201989	2.496e-06	0.077975	1.05798e-11	0.000107843	1.79668e-05	5.91032e-05	0
17.375	3.48721	2.08894e-05	4.40299e-05	3.82979e-05	0.00567112	0.0538062	0.00279174	0.000728786	0.00320378	4.23349e-08	1.01445e-11	3.56028e-05	2.16487e-05	4.02002e-05	0	0.0833823	10.8588	3.28247e-07	9.93169	2.44451	1.53349	2.42979	0.00015055	0.0302574	3.58998e-06	0.0836488	0	0	4.56665e-17	2.1856	0			17.375	3.16222	0.217767	0.00142459	0.0418023	0.126989	0.000299285	0.00188033	0.00200279	2.4361e-06	0.0778866	1.01447e-11	0.000107778	1.79587e-05	5.91113e-05	0
17.4167	3.48842	2.05531e-05	4.30697e-05	3.72993e-05	0.00554985	0.0528243	0.00273836	0.000714845	0.00312528	4.26836e-08	9.72727e-12	3.55931e-05	2.16539e-05	4.01912e-05	0	0.0834068	10.8585	3.30847e-07	9.93148	2.44585	1.53387	2.43067	0.000150632	0.0297234	3.49671e-06	0.0821032	0	0	4.37882e-17	2.1856	0			17.4167	3.16487	0.216548	0.00140034	0.0414565	0.125938	0.000293373	0.00186444	0.00198585	2.37763e-06	0.0777989	9.72742e-12	0.000107715	1.79506e-05	5.91193e-05	0
17.4583	3.4896	2.02222e-05	4.21306e-05	3.63268e-05	0.00543116	0.0518603	0.00268602	0.000701176	0.00304869	4.30345e-08	9.32719e-12	3.55835e-05	2.16589e-05	4.01823e-05	0	0.0834308	10.8582	3.3346e-07	9.93128	2.44716	1.53425	2.43153	0.000150712	0.0291988	3.40587e-06	0.0805863	0	0	4.19872e-17	2.1856	0			17.4583	3.1675	0.215337	0.00137651	0.0411137	0.124896	0.000287578	0.00184869	0.00196904	2.32058e-06	0.0777116	9.32733e-12	0.000107651	1.79425e-05	5.91272e-05	0
17.5	3.49076	1.98965e-05	4.1212e-05	3.53796e-05	0.00531501	0.0509139	0.00263469	0.000687774	0.00297396	4.33876e-08	8.94356e-12	3.55742e-05	2.16638e-05	4.01736e-05	0	0.0834545	10.8579	3.36086e-07	9.93109	2.44845	1.53461	2.43238	0.00015079	0.0286833	3.31738e-06	0.0790973	0	0	4.02603e-17	2.1856	0			17.5	3.17012	0.214133	0.00135307	0.0407737	0.123863	0.000281896	0.00183307	0.00195238	2.26489e-06	0.077625	8.9437e-12	0.000107589	1.79345e-05	5.91351e-05	0
17.5417	3.49191	1.95759e-05	4.03135e-05	3.4457e-05	0.00520133	0.0499848	0.00258437	0.000674633	0.00290105	4.37427e-08	8.57571e-12	3.5565e-05	2.16686e-05	4.01651e-05	0	0.0834776	10.8576	3.38726e-07	9.93089	2.44972	1.53497	2.43321	0.000150868	0.0281768	3.23118e-06	0.0776359	0	0	3.86044e-17	2.1856	0			17.5417	3.17271	0.212937	0.00133003	0.0404365	0.122838	0.000276326	0.00181759	0.00193587	2.21054e-06	0.0775389	8.57584e-12	0.000107526	1.79266e-05	5.9143e-05	0
17.5833	3.49302	1.92605e-05	3.94347e-05	3.35586e-05	0.00509008	0.0490727	0.00253503	0.000661748	0.0028299	4.41e-08	8.22299e-12	3.5556e-05	2.16734e-05	4.01567e-05	0	0.0835004	10.8574	3.41379e-07	9.9307	2.45096	1.53532	2.43403	0.000150943	0.0276792	3.14721e-06	0.0762015	0	0	3.70166e-17	2.1856	0			17.5833	3.17528	0.211748	0.00130738	0.0401022	0.121822	0.000270865	0.00180224	0.00191949	2.15749e-06	0.0774533	8.22312e-12	0.000107465	1.79188e-05	5.91508e-05	0
17.625	3.49412	1.895e-05	3.85752e-05	3.26835e-05	0.0049812	0.0481772	0.00248665	0.000649114	0.00276049	4.44594e-08	7.88478e-12	3.55472e-05	2.16781e-05	4.01485e-05	0	0.0835228	10.8571	3.44045e-07	9.93052	2.45218	1.53567	2.43483	0.000151017	0.0271902	3.06542e-06	0.0747935	0	0	3.54941e-17	2.1856	0			17.625	3.17783	0.210567	0.00128511	0.0397706	0.120814	0.000265512	0.00178702	0.00190326	2.10572e-06	0.0773683	7.8849e-12	0.000107404	1.79109e-05	5.91585e-05	0
17.6667	3.4952	1.86445e-05	3.77344e-05	3.18312e-05	0.00487465	0.0472981	0.00243921	0.000636726	0.00269276	4.48209e-08	7.56047e-12	3.55385e-05	2.16827e-05	4.01405e-05	0	0.0835447	10.8568	3.46724e-07	9.93033	2.45338	1.53601	2.43561	0.00015109	0.0267098	2.98576e-06	0.0734116	0	0	3.40342e-17	2.1856	0			17.6667	3.18037	0.209393	0.00126321	0.0394419	0.119815	0.000260264	0.00177193	0.00188717	2.0552e-06	0.0772838	7.56059e-12	0.000107343	1.79032e-05	5.91662e-05	0
17.7083	3.49625	1.83439e-05	3.69121e-05	3.10011e-05	0.00477037	0.0464351	0.0023927	0.000624579	0.00262667	4.51846e-08	7.24951e-12	3.553e-05	2.16872e-05	4.01326e-05	0	0.0835663	10.8566	3.49415e-07	9.93015	2.45456	1.53634	2.43638	0.000151162	0.0262378	2.90816e-06	0.0720553	0	0	3.26343e-17	2.1856	0			17.7083	3.18288	0.208226	0.00124169	0.0391158	0.118825	0.00025512	0.00175697	0.00187121	2.00589e-06	0.0771999	7.24963e-12	0.000107283	1.78955e-05	5.91738e-05	0
17.75	3.49729	1.8048e-05	3.61077e-05	3.01927e-05	0.00466831	0.0455878	0.00234708	0.000612668	0.00256219	4.55503e-08	6.95134e-12	3.55217e-05	2.16916e-05	4.01248e-05	0	0.0835874	10.8563	3.52119e-07	9.92998	2.45572	1.53667	2.43714	0.000151232	0.025774	2.83257e-06	0.070724	0	0	3.12921e-17	2.1856	0			17.75	3.18538	0.207067	0.00122053	0.0387926	0.117842	0.000250077	0.00174214	0.00185539	1.95776e-06	0.0771165	6.95145e-12	0.000107224	1.78878e-05	5.91814e-05	0
17.7917	3.49831	1.77569e-05	3.53209e-05	2.94053e-05	0.00456844	0.044756	0.00230236	0.000600988	0.00249928	4.5918e-08	6.66543e-12	3.55136e-05	2.16959e-05	4.01172e-05	0	0.0836082	10.8561	3.54835e-07	9.92981	2.45685	1.53699	2.43788	0.0001513	0.0253184	2.75894e-06	0.0694173	0	0	3.0005e-17	2.1856	0			17.7917	3.18786	0.205914	0.00119972	0.038472	0.116868	0.000245133	0.00172744	0.00183971	1.91078e-06	0.0770336	6.66554e-12	0.000107165	1.78802e-05	5.91889e-05	0
17.8333	3.4993	1.74703e-05	3.45513e-05	2.86384e-05	0.00447069	0.0439394	0.0022585	0.000589535	0.0024379	4.62878e-08	6.39128e-12	3.55056e-05	2.17002e-05	4.01098e-05	0	0.0836286	10.8558	3.57564e-07	9.92964	2.45797	1.5373	2.43861	0.000151367	0.0248707	2.68722e-06	0.0681347	0	0	2.87709e-17	2.1856	0			17.8333	3.19032	0.204769	0.00117927	0.0381541	0.115902	0.000240286	0.00171286	0.00182416	1.86494e-06	0.0769513	6.39138e-12	0.000107107	1.78727e-05	5.91964e-05	0
17.875	3.50028	1.71884e-05	3.37986e-05	2.78916e-05	0.00437504	0.0431377	0.00221549	0.000578304	0.00237801	4.66597e-08	6.1284e-12	3.54977e-05	2.17044e-05	4.01025e-05	0	0.0836486	10.8556	3.60304e-07	9.92947	2.45906	1.53761	2.43932	0.000151433	0.0244309	2.61736e-06	0.0668759	0	0	2.75876e-17	2.1856	0			17.875	3.19276	0.203631	0.00115916	0.0378388	0.114944	0.000235535	0.0016984	0.00180874	1.8202e-06	0.0768694	6.1285e-12	0.000107049	1.78652e-05	5.92038e-05	0
17.9167	3.50124	1.69109e-05	3.30623e-05	2.71642e-05	0.00428143	0.0423507	0.00217331	0.00056729	0.00231958	4.70336e-08	5.87634e-12	3.54901e-05	2.17085e-05	4.00953e-05	0	0.0836683	10.8554	3.63055e-07	9.9293	2.46014	1.53791	2.44002	0.000151497	0.0239987	2.54932e-06	0.0656403	0	0	2.64529e-17	2.1856	0			17.9167	3.19518	0.2025	0.00113939	0.0375262	0.113994	0.000230877	0.00168407	0.00179346	1.77653e-06	0.0767881	5.87644e-12	0.000106991	1.78578e-05	5.92112e-05	0
17.9583	3.50218	1.66378e-05	3.23421e-05	2.64557e-05	0.00418981	0.041578	0.00213195	0.00055649	0.00226257	4.74095e-08	5.63464e-12	3.54825e-05	2.17126e-05	4.00883e-05	0	0.0836876	10.8551	3.65819e-07	9.92914	2.4612	1.53821	2.44071	0.00015156	0.0235741	2.48304e-06	0.0644276	0	0	2.53649e-17	2.1856	0			17.9583	3.19759	0.201376	0.00111996	0.0372162	0.113052	0.000226311	0.00166987	0.00177831	1.73391e-06	0.0767073	5.63474e-12	0.000106935	1.78504e-05	5.92185e-05	0
18	3.50311	1.63692e-05	3.16377e-05	2.57657e-05	0.00410015	0.0408195	0.00209139	0.000545899	0.00220694	4.77874e-08	5.40289e-12	3.54752e-05	2.17165e-05	4.00814e-05	0	0.0837065	10.8549	3.68593e-07	9.92899	2.46223	1.5385	2.44138	0.000151622	0.023157	2.41847e-06	0.0632372	0	0	2.43216e-17	2.1856	0			18	3.19997	0.200258	0.00110085	0.0369089	0.112118	0.000221835	0.00165578	0.00176328	1.69231e-06	0.076627	5.40298e-12	0.000106878	1.78431e-05	5.92258e-05	0
18.0417	3.50401	1.61047e-05	3.09486e-05	2.50937e-05	0.00401241	0.0400748	0.00205161	0.000535512	0.00215267	4.81673e-08	5.18067e-12	3.54679e-05	2.17204e-05	4.00746e-05	0	0.0837251	10.8547	3.71378e-07	9.92883	2.46325	1.53879	2.44205	0.000151682	0.0227471	2.35559e-06	0.0620689	0	0	2.33213e-17	2.1856	0			18.0417	3.20234	0.199148	0.00108207	0.036604	0.111191	0.000217447	0.00164181	0.00174839	1.65171e-06	0.0765473	5.18076e-12	0.000106822	1.78358e-05	5.9233e-05	0
18.0833	3.5049	1.58446e-05	3.02746e-05	2.44393e-05	0.00392654	0.0393437	0.00201261	0.000525327	0.00209972	4.85491e-08	4.96759e-12	3.54608e-05	2.17243e-05	4.0068e-05	0	0.0837434	10.8545	3.74175e-07	9.92868	2.46425	1.53907	2.44269	0.00015174	0.0223445	2.29434e-06	0.0609222	0	0	2.23621e-17	2.1856	0			18.0833	3.2047	0.198044	0.0010636	0.0363017	0.110273	0.000213146	0.00162797	0.00173362	1.61209e-06	0.076468	4.96768e-12	0.000106767	1.78286e-05	5.92402e-05	0
18.125	3.50577	1.55885e-05	2.96154e-05	2.38018e-05	0.00384251	0.0386259	0.00197435	0.000515338	0.00204805	4.89329e-08	4.76327e-12	3.54539e-05	2.1728e-05	4.00615e-05	0	0.0837613	10.8543	3.76981e-07	9.92853	2.46524	1.53934	2.44333	0.000151797	0.0219489	2.23467e-06	0.0597966	0	0	2.14423e-17	2.1856	0			18.125	3.20703	0.196948	0.00104545	0.036002	0.109362	0.000208929	0.00161424	0.00171898	1.57342e-06	0.0763892	4.76336e-12	0.000106712	1.78215e-05	5.92474e-05	0
18.1667	3.50663	1.53366e-05	2.89705e-05	2.3181e-05	0.00376027	0.0379213	0.00193683	0.000505542	0.00199765	4.93185e-08	4.56735e-12	3.5447e-05	2.17317e-05	4.00551e-05	0	0.0837789	10.8541	3.79798e-07	9.92839	2.4662	1.53961	2.44396	0.000151853	0.0215602	2.17656e-06	0.0586919	0	0	2.05604e-17	2.1856	0			18.1667	3.20935	0.195858	0.0010276	0.0357047	0.108459	0.000204795	0.00160062	0.00170446	1.53568e-06	0.0763109	4.56744e-12	0.000106658	1.78143e-05	5.92544e-05	0
18.2083	3.50747	1.50887e-05	2.83397e-05	2.25764e-05	0.00367979	0.0372295	0.00190004	0.000495934	0.00194847	4.97061e-08	4.3795e-12	3.54404e-05	2.17354e-05	4.00489e-05	0	0.0837962	10.8539	3.82624e-07	9.92824	2.46715	1.53987	2.44457	0.000151908	0.0211783	2.11995e-06	0.0576076	0	0	1.97147e-17	2.1856	0			18.2083	3.21165	0.194774	0.00101005	0.03541	0.107563	0.000200743	0.00158713	0.00169007	1.49884e-06	0.0762331	4.37958e-12	0.000106604	1.78073e-05	5.92615e-05	0
18.25	3.50829	1.48447e-05	2.77227e-05	2.19875e-05	0.00360103	0.0365503	0.00186395	0.000486512	0.00190049	5.00956e-08	4.19937e-12	3.54338e-05	2.17389e-05	4.00428e-05	0	0.0838132	10.8537	3.85461e-07	9.9281	2.46808	1.54013	2.44517	0.000151961	0.0208032	2.06481e-06	0.0565433	0	0	1.89038e-17	2.1856	0			18.25	3.21393	0.193697	0.000992805	0.0351177	0.106675	0.000196771	0.00157375	0.0016758	1.46289e-06	0.0761558	4.19945e-12	0.00010655	1.78003e-05	5.92685e-05	0
18.2917	3.5091	1.46047e-05	2.71192e-05	2.1414e-05	0.00352395	0.0358836	0.00182856	0.000477272	0.00185367	5.04869e-08	4.02665e-12	3.54274e-05	2.17424e-05	4.00367e-05	0	0.0838299	10.8535	3.88306e-07	9.92796	2.469	1.54039	2.44576	0.000152012	0.0204346	2.0111e-06	0.0554987	0	0	1.81263e-17	2.1856	0			18.2917	3.2162	0.192627	0.000975849	0.0348278	0.105794	0.000192877	0.00156048	0.00166165	1.4278e-06	0.076079	4.02673e-12	0.000106498	1.77933e-05	5.92754e-05	0
18.3333	3.50989	1.43685e-05	2.65289e-05	2.08555e-05	0.00344852	0.035229	0.00179386	0.000468209	0.001808	5.088e-08	3.86103e-12	3.54211e-05	2.17459e-05	4.00308e-05	0	0.0838462	10.8533	3.91161e-07	9.92783	2.46989	1.54064	2.44634	0.000152062	0.0200725	1.95879e-06	0.0544734	0	0	1.73808e-17	2.1856	0			18.3333	3.21845	0.191564	0.000959179	0.0345404	0.10492	0.000189059	0.00154733	0.00164762	1.39356e-06	0.0760026	3.86111e-12	0.000106445	1.77864e-05	5.92823e-05	0
18.375	3.51067	1.41361e-05	2.59514e-05	2.03115e-05	0.0033747	0.0345864	0.00175981	0.00045932	0.00176344	5.12749e-08	3.70222e-12	3.54149e-05	2.17493e-05	4.00251e-05	0	0.0838623	10.8531	3.94024e-07	9.92769	2.47078	1.54088	2.44691	0.000152111	0.0197168	1.90784e-06	0.053467	0	0	1.66659e-17	2.1856	0			18.375	3.22068	0.190506	0.000942792	0.0342553	0.104054	0.000185317	0.00153429	0.00163371	1.36013e-06	0.0759268	3.7023e-12	0.000106393	1.77795e-05	5.92892e-05	0
18.4167	3.51143	1.39074e-05	2.53866e-05	1.97816e-05	0.00330246	0.0339555	0.00172643	0.000450603	0.00171996	5.16716e-08	3.54995e-12	3.54088e-05	2.17526e-05	4.00194e-05	0	0.0838781	10.8529	3.96895e-07	9.92756	2.47164	1.54112	2.44747	0.000152158	0.0193672	1.85821e-06	0.0524793	0	0	1.59804e-17	2.1856	0			18.4167	3.2229	0.189456	0.000926683	0.0339726	0.103195	0.000181649	0.00152135	0.00161992	1.32751e-06	0.0758514	3.55003e-12	0.000106341	1.77727e-05	5.9296e-05	0
18.4583	3.51218	1.36823e-05	2.4834e-05	1.92656e-05	0.00323176	0.0333362	0.00169368	0.000442053	0.00167755	5.207e-08	3.40394e-12	3.54029e-05	2.17558e-05	4.00138e-05	0	0.0838935	10.8527	3.99775e-07	9.92743	2.47249	1.54136	2.44801	0.000152204	0.0190239	1.80987e-06	0.0515098	0	0	1.53231e-17	2.1856	0			18.4583	3.2251	0.188411	0.000910846	0.0336923	0.102343	0.000178053	0.00150853	0.00160625	1.29567e-06	0.0757764	3.40402e-12	0.00010629	1.77659e-05	5.93027e-05	0
18.5	3.51291	1.34609e-05	2.42936e-05	1.87631e-05	0.00316257	0.0327281	0.00166156	0.000433667	0.00163616	5.24701e-08	3.26393e-12	3.5397e-05	2.1759e-05	4.00084e-05	0	0.0839087	10.8526	4.02662e-07	9.92731	2.47333	1.54159	2.44855	0.000152249	0.0186865	1.76278e-06	0.0505582	0	0	1.46929e-17	2.1856	0			18.5	3.22728	0.187373	0.000895278	0.0334144	0.101499	0.000174528	0.00149582	0.0015927	1.2646e-06	0.075702	3.26401e-12	0.00010624	1.77592e-05	5.93095e-05	0
18.5417	3.51363	1.3243e-05	2.37649e-05	1.82736e-05	0.00309486	0.0321312	0.00163006	0.000425442	0.00159579	5.28719e-08	3.12969e-12	3.53913e-05	2.17622e-05	4.0003e-05	0	0.0839237	10.8524	4.05556e-07	9.92719	2.47415	1.54182	2.44907	0.000152292	0.0183551	1.71692e-06	0.0496243	0	0	1.40886e-17	2.1856	0			18.5417	3.22945	0.186342	0.000879973	0.0331387	0.100661	0.000171072	0.00148322	0.00157926	1.23427e-06	0.075628	3.12976e-12	0.000106189	1.77525e-05	5.93161e-05	0
18.5833	3.51434	1.30286e-05	2.32478e-05	1.77969e-05	0.0030286	0.0315451	0.00159917	0.000417375	0.0015564	5.32754e-08	3.00096e-12	3.53857e-05	2.17653e-05	3.99978e-05	0	0.0839383	10.8522	4.08458e-07	9.92706	2.47495	1.54204	2.44959	0.000152334	0.0180295	1.67225e-06	0.0487075	0	0	1.35091e-17	2.1856	0			18.5833	3.2316	0.185316	0.000864928	0.0328654	0.0998303	0.000167685	0.00147072	0.00156593	1.20467e-06	0.0755544	3.00103e-12	0.000106139	1.77459e-05	5.93228e-05	0
18.625	3.51503	1.28177e-05	2.27419e-05	1.73327e-05	0.00296376	0.0309697	0.00156886	0.000409462	0.00151797	5.36805e-08	2.87753e-12	3.53802e-05	2.17683e-05	3.99926e-05	0	0.0839527	10.852	4.11366e-07	9.92695	2.47574	1.54226	2.4501	0.000152374	0.0177097	1.62873e-06	0.0478078	0	0	1.29535e-17	2.1856	0			18.625	3.23374	0.184297	0.000850138	0.0325943	0.0990066	0.000164365	0.00145833	0.00155272	1.17578e-06	0.0754814	2.8776e-12	0.00010609	1.77393e-05	5.93293e-05	0
18.6667	3.51571	1.26101e-05	2.22471e-05	1.68805e-05	0.0029003	0.0304049	0.00153913	0.000401701	0.00148048	5.40871e-08	2.75918e-12	3.53748e-05	2.17713e-05	3.99875e-05	0	0.0839668	10.8519	4.1428e-07	9.92683	2.47652	1.54247	2.4506	0.000152413	0.0173954	1.58635e-06	0.0469246	0	0	1.24207e-17	2.1856	0			18.6667	3.23586	0.183284	0.000835599	0.0323255	0.0981897	0.00016111	0.00144604	0.00153962	1.14759e-06	0.0754087	2.75925e-12	0.000106041	1.77328e-05	5.93359e-05	0
18.7083	3.51637	1.24059e-05	2.17631e-05	1.64402e-05	0.0028382	0.0298503	0.00150998	0.000394089	0.0014439	5.44954e-08	2.64569e-12	3.53695e-05	2.17742e-05	3.99826e-05	0	0.0839807	10.8517	4.17199e-07	9.92671	2.47728	1.54268	2.45108	0.00015245	0.0170867	1.54507e-06	0.0460578	0	0	1.19098e-17	2.1856	0			18.7083	3.23796	0.182277	0.000821306	0.0320589	0.0973797	0.000157919	0.00143386	0.00152663	1.12007e-06	0.0753366	2.64576e-12	0.000105993	1.77263e-05	5.93424e-05	0
18.75	3.51703	1.22049e-05	2.12896e-05	1.60113e-05	0.00277743	0.0293059	0.00148138	0.000386622	0.00140821	5.49051e-08	2.53687e-12	3.53644e-05	2.17771e-05	3.99777e-05	0	0.0839943	10.8516	4.20124e-07	9.9266	2.47803	1.54289	2.45156	0.000152486	0.0167834	1.50486e-06	0.045207	0	0	1.142e-17	2.1856	0			18.75	3.24005	0.181276	0.000807256	0.0317946	0.0965764	0.000154791	0.00142179	0.00151375	1.09321e-06	0.0752648	2.53694e-12	0.000105944	1.77199e-05	5.93488e-05	0
18.7917	3.51767	1.20072e-05	2.08265e-05	1.55936e-05	0.00271796	0.0287714	0.00145333	0.000379298	0.0013734	5.53163e-08	2.43253e-12	3.53593e-05	2.17799e-05	3.9973e-05	0	0.0840077	10.8514	4.23054e-07	9.92649	2.47877	1.54309	2.45203	0.000152521	0.0164855	1.4657e-06	0.044372	0	0	1.09503e-17	2.1856	0			18.7917	3.24213	0.180281	0.000793444	0.0315324	0.0957799	0.000151725	0.00140981	0.00150098	1.06699e-06	0.0751936	2.4326e-12	0.000105897	1.77135e-05	5.93553e-05	0
18.8333	3.5183	1.18126e-05	2.03735e-05	1.51868e-05	0.00265976	0.0282467	0.00142581	0.000372114	0.00133943	5.57289e-08	2.33248e-12	3.53543e-05	2.17826e-05	3.99683e-05	0	0.0840208	10.8513	4.25988e-07	9.92638	2.47949	1.54329	2.45249	0.000152554	0.0161928	1.42756e-06	0.0435523	0	0	1.04999e-17	2.1856	0			18.8333	3.24419	0.179292	0.000779866	0.0312725	0.0949899	0.000148719	0.00139794	0.00148832	1.04141e-06	0.0751227	2.33255e-12	0.000105849	1.77071e-05	5.93616e-05	0
18.875	3.51892	1.16212e-05	1.99303e-05	1.47906e-05	0.0026028	0.0277316	0.00139882	0.000365068	0.00130629	5.6143e-08	2.23655e-12	3.53494e-05	2.17854e-05	3.99637e-05	0	0.0840337	10.8511	4.28927e-07	9.92628	2.4802	1.54348	2.45294	0.000152586	0.0159053	1.3904e-06	0.0427478	0	0	1.0068e-17	2.1856	0			18.875	3.24623	0.178309	0.000766519	0.0310147	0.0942066	0.000145773	0.00138616	0.00147577	1.01644e-06	0.0750523	2.23661e-12	0.000105802	1.77008e-05	5.9368e-05	0
18.9167	3.51952	1.14329e-05	1.94968e-05	1.44047e-05	0.00254707	0.0272258	0.00137235	0.000358156	0.00127396	5.65583e-08	2.14456e-12	3.53446e-05	2.1788e-05	3.99592e-05	0	0.0840463	10.851	4.31868e-07	9.92617	2.4809	1.54367	2.45339	0.000152616	0.0156228	1.35421e-06	0.0419582	0	0	9.65391e-18	2.1856	0			18.9167	3.24826	0.177332	0.000753399	0.030759	0.0934298	0.000142885	0.00137449	0.00146332	9.92068e-07	0.0749823	2.14462e-12	0.000105756	1.76946e-05	5.93743e-05	0
18.9583	3.52012	1.12476e-05	1.90728e-05	1.40289e-05	0.00249252	0.0267293	0.00134638	0.000351375	0.00124243	5.6975e-08	2.05635e-12	3.53399e-05	2.17906e-05	3.99548e-05	0	0.0840587	10.8508	4.34813e-07	9.92607	2.48158	1.54386	2.45382	0.000152645	0.0153453	1.31897e-06	0.0411832	0	0	9.25685e-18	2.1856	0			18.9583	3.25028	0.176361	0.000740501	0.0305055	0.0926594	0.000140054	0.00136292	0.00145098	9.68281e-07	0.0749128	2.05642e-12	0.00010571	1.76883e-05	5.93805e-05	0
19	3.5207	1.10652e-05	1.86579e-05	1.36629e-05	0.00243914	0.0262418	0.0013209	0.000344724	0.00121166	5.7393e-08	1.97177e-12	3.53353e-05	2.17932e-05	3.99504e-05	0	0.0840709	10.8507	4.3776e-07	9.92597	2.48225	1.54404	2.45425	0.000152672	0.0150726	1.28463e-06	0.0404225	0	0	8.87611e-18	2.1856	0			19	3.25228	0.175396	0.000727823	0.0302541	0.0918955	0.000137279	0.00135144	0.00143874	9.45066e-07	0.0748437	1.97184e-12	0.000105664	1.76822e-05	5.93867e-05	0
19.0417	3.52127	1.08858e-05	1.82522e-05	1.33065e-05	0.0023869	0.0257633	0.00129591	0.0003382	0.00118164	5.78122e-08	1.89067e-12	3.53308e-05	2.17957e-05	3.99462e-05	0	0.0840829	10.8505	4.40709e-07	9.92587	2.48291	1.54422	2.45467	0.000152698	0.0148048	1.25119e-06	0.0396759	0	0	8.51103e-18	2.1856	0			19.0417	3.25426	0.174436	0.00071536	0.0300048	0.0911379	0.000134558	0.00134006	0.00142661	9.22408e-07	0.074775	1.89074e-12	0.000105619	1.7676e-05	5.93929e-05	0
19.0833	3.52184	1.07093e-05	1.78553e-05	1.29593e-05	0.00233579	0.0252935	0.0012714	0.0003318	0.00115235	5.82326e-08	1.81291e-12	3.53263e-05	2.17982e-05	3.9942e-05	0	0.0840947	10.8504	4.4366e-07	9.92577	2.48356	1.5444	2.45508	0.000152723	0.0145417	1.21862e-06	0.038943	0	0	8.16097e-18	2.1856	0			19.0833	3.25623	0.173483	0.000703108	0.0297576	0.0903867	0.000131891	0.00132878	0.00141458	9.00293e-07	0.0747067	1.81298e-12	0.000105574	1.76699e-05	5.9399e-05	0
19.125	3.52239	1.05356e-05	1.7467e-05	1.26212e-05	0.00228576	0.0248322	0.00124735	0.000325522	0.00112378	5.86541e-08	1.73834e-12	3.5322e-05	2.18007e-05	3.99379e-05	0	0.0841062	10.8503	4.46611e-07	9.92568	2.4842	1.54457	2.45548	0.000152746	0.0142832	1.1869e-06	0.0382237	0	0	7.82531e-18	2.1856	0			19.125	3.25819	0.172535	0.000691065	0.0295124	0.0896417	0.000129277	0.00131759	0.00140265	8.78709e-07	0.0746389	1.73842e-12	0.000105529	1.76639e-05	5.94051e-05	0
19.1667	3.52293	1.03648e-05	1.70872e-05	1.22919e-05	0.0022368	0.0243794	0.00122376	0.000319364	0.00109591	5.90766e-08	1.66684e-12	3.53177e-05	2.18031e-05	3.99339e-05	0	0.0841175	10.8502	4.49563e-07	9.92558	2.48482	1.54474	2.45588	0.000152768	0.0140293	1.156e-06	0.0375178	0	0	7.50345e-18	2.1856	0			19.1667	3.26013	0.171592	0.000679226	0.0292693	0.0889029	0.000126715	0.0013065	0.00139083	8.57644e-07	0.0745714	1.66692e-12	0.000105485	1.76579e-05	5.94111e-05	0
19.2083	3.52346	1.01967e-05	1.67157e-05	1.19712e-05	0.0021889	0.0239348	0.00120062	0.000313323	0.00106872	5.95002e-08	1.59829e-12	3.53135e-05	2.18054e-05	3.993e-05	0	0.0841286	10.85	4.52515e-07	9.92549	2.48544	1.54491	2.45627	0.000152788	0.0137799	1.1259e-06	0.0368248	0	0	7.19483e-18	2.1856	0			19.2083	3.26206	0.170655	0.000667589	0.0290282	0.0881703	0.000124203	0.0012955	0.0013791	8.37083e-07	0.0745044	1.59837e-12	0.000105441	1.76519e-05	5.94172e-05	0
19.25	3.52398	1.00312e-05	1.63522e-05	1.16589e-05	0.00214201	0.0234984	0.00117792	0.000307396	0.0010422	5.99248e-08	1.53255e-12	3.53094e-05	2.18077e-05	3.99261e-05	0	0.0841396	10.8499	4.55465e-07	9.9254	2.48604	1.54507	2.45665	0.000152807	0.0135349	1.09659e-06	0.0361447	0	0	6.8989e-18	2.1856	0			19.25	3.26397	0.169724	0.00065615	0.0287891	0.0874437	0.000121741	0.00128459	0.00136747	8.17016e-07	0.0744378	1.53263e-12	0.000105398	1.7646e-05	5.94231e-05	0
19.2917	3.52449	9.86849e-06	1.59967e-05	1.13547e-05	0.00209613	0.0230699	0.00115565	0.000301582	0.00101632	6.03503e-08	1.46951e-12	3.53054e-05	2.181e-05	3.99223e-05	0	0.0841503	10.8498	4.58415e-07	9.92531	2.48663	1.54523	2.45702	0.000152824	0.0132942	1.06804e-06	0.0354771	0	0	6.61515e-18	2.1856	0			19.2917	3.26588	0.168799	0.000644905	0.028552	0.0867232	0.000119328	0.00127378	0.00135595	7.97431e-07	0.0743716	1.4696e-12	0.000105354	1.76401e-05	5.94291e-05	0
19.3333	3.52499	9.70837e-06	1.56489e-05	1.10585e-05	0.00205124	0.0226492	0.0011338	0.000295879	0.000991077	6.07767e-08	1.40907e-12	3.53014e-05	2.18122e-05	3.99186e-05	0	0.0841608	10.8497	4.61362e-07	9.92523	2.48721	1.54539	2.45739	0.00015284	0.0130577	1.04023e-06	0.0348219	0	0	6.34307e-18	2.1856	0			19.3333	3.26776	0.167878	0.000633851	0.0283168	0.0860088	0.000116962	0.00126306	0.00134451	7.78315e-07	0.0743058	1.40916e-12	0.000105312	1.76343e-05	5.94349e-05	0
19.375	3.52548	9.55082e-06	1.53087e-05	1.07699e-05	0.0020073	0.0222362	0.00111237	0.000290284	0.00096645	6.12038e-08	1.35112e-12	3.52976e-05	2.18144e-05	3.9915e-05	0	0.0841711	10.8495	4.64307e-07	9.92514	2.48778	1.54555	2.45775	0.000152854	0.0128254	1.01315e-06	0.0341787	0	0	6.08217e-18	2.1856	0			19.375	3.26964	0.166964	0.000622986	0.0280836	0.0853002	0.000114643	0.00125242	0.00133318	7.59658e-07	0.0742404	1.35121e-12	0.000105269	1.76285e-05	5.94408e-05	0
19.4167	3.52596	9.39582e-06	1.4976e-05	1.04889e-05	0.0019643	0.0218308	0.00109135	0.000284795	0.000942426	6.16317e-08	1.29554e-12	3.52938e-05	2.18165e-05	3.99114e-05	0	0.0841813	10.8494	4.67249e-07	9.92506	2.48834	1.5457	2.4581	0.000152867	0.0125972	9.86765e-07	0.0335475	0	0	5.83201e-18	2.1856	0			19.4167	3.27149	0.166055	0.000612305	0.0278524	0.0845976	0.00011237	0.00124188	0.00132194	7.41449e-07	0.0741754	1.29564e-12	0.000105227	1.76227e-05	5.94466e-05	0
19.4583	3.52643	9.24332e-06	1.46504e-05	1.02153e-05	0.00192222	0.0214327	0.00107072	0.00027941	0.00091899	6.20603e-08	1.24226e-12	3.529e-05	2.18186e-05	3.99079e-05	0	0.0841913	10.8493	4.70187e-07	9.92498	2.48889	1.54585	2.45845	0.000152878	0.0123731	9.61069e-07	0.0329279	0	0	5.59214e-18	2.1856	0			19.4583	3.27334	0.165151	0.000601807	0.0276231	0.0839007	0.000110141	0.00123143	0.0013108	7.23677e-07	0.0741108	1.24235e-12	0.000105185	1.7617e-05	5.94524e-05	0
19.5	3.5269	9.09328e-06	1.4332e-05	9.94872e-06	0.00188105	0.0210419	0.00105048	0.000274127	0.000896127	6.24896e-08	1.19116e-12	3.52864e-05	2.18207e-05	3.99045e-05	0	0.084201	10.8492	4.7312e-07	9.9249	2.48943	1.54599	2.45879	0.000152888	0.0121529	9.36043e-07	0.0323198	0	0	5.36213e-18	2.1856	0			19.5	3.27517	0.164252	0.000591487	0.0273957	0.0832097	0.000107957	0.00122106	0.00129975	7.06331e-07	0.0740466	1.19126e-12	0.000105144	1.76113e-05	5.94581e-05	0
19.5417	3.52735	8.94566e-06	1.40205e-05	9.68914e-06	0.00184075	0.0206582	0.00103063	0.000268944	0.000873824	6.29194e-08	1.14217e-12	3.52828e-05	2.18228e-05	3.99011e-05	0	0.0842106	10.8491	4.76048e-07	9.92482	2.48996	1.54614	2.45912	0.000152896	0.0119365	9.11667e-07	0.0317229	0	0	5.14159e-18	2.1856	0			19.5417	3.27699	0.163359	0.000581342	0.0271701	0.0825245	0.000105816	0.00121079	0.00128879	6.89401e-07	0.0739828	1.14226e-12	0.000105103	1.76057e-05	5.94639e-05	0
19.5833	3.5278	8.80042e-06	1.37157e-05	9.43633e-06	0.00180132	0.0202816	0.00101115	0.00026386	0.000852066	6.33497e-08	1.09519e-12	3.52793e-05	2.18247e-05	3.98978e-05	0	0.0842201	10.849	4.7897e-07	9.92474	2.49049	1.54628	2.45945	0.000152903	0.0117241	8.87925e-07	0.0311371	0	0	4.93011e-18	2.1856	0			19.5833	3.2788	0.162471	0.000571371	0.0269465	0.0818449	0.000103717	0.0012006	0.00127793	6.72878e-07	0.0739193	1.09528e-12	0.000105062	1.76e-05	5.94695e-05	0
19.625	3.52824	8.65753e-06	1.34176e-05	9.19011e-06	0.00176273	0.0199118	0.000992043	0.000258872	0.000830842	6.37804e-08	1.05015e-12	3.52758e-05	2.18267e-05	3.98945e-05	0	0.0842293	10.8489	4.81886e-07	9.92466	2.491	1.54641	2.45977	0.000152909	0.0115153	8.648e-07	0.0305621	0	0	4.72733e-18	2.1856	0			19.625	3.28059	0.161589	0.000561569	0.0267247	0.081171	0.00010166	0.00119049	0.00126716	6.56751e-07	0.0738563	1.05024e-12	0.000105022	1.75945e-05	5.94752e-05	0
19.6667	3.52867	8.51694e-06	1.3126e-05	8.95032e-06	0.00172497	0.0195487	0.000973296	0.000253978	0.000810138	6.42115e-08	1.00695e-12	3.52725e-05	2.18286e-05	3.98913e-05	0	0.0842384	10.8488	4.84794e-07	9.92459	2.4915	1.54655	2.46009	0.000152912	0.0113103	8.42278e-07	0.0299977	0	0	4.5329e-18	2.1856	0			19.6667	3.28237	0.160711	0.000551934	0.0265047	0.0805027	9.96436e-05	0.00118047	0.00125648	6.4101e-07	0.0737936	1.00705e-12	0.000104982	1.7589e-05	5.94808e-05	0
19.7083	3.52909	8.37862e-06	1.28408e-05	8.71678e-06	0.00168801	0.0191923	0.000954904	0.000249176	0.00078994	6.46429e-08	9.65538e-13	3.52691e-05	2.18305e-05	3.98882e-05	0	0.0842473	10.8487	4.87694e-07	9.92452	2.49199	1.54668	2.4604	0.000152915	0.0111088	8.20341e-07	0.0294437	0	0	4.34646e-18	2.1856	0			19.7083	3.28414	0.159839	0.000542463	0.0262866	0.0798399	9.76669e-05	0.00117054	0.00124589	6.25648e-07	0.0737313	9.65628e-13	0.000104942	1.75835e-05	5.94863e-05	0
19.75	3.5295	8.24254e-06	1.25617e-05	8.48934e-06	0.00165185	0.0188424	0.000936859	0.000244466	0.000770238	6.50745e-08	9.25825e-13	3.52659e-05	2.18324e-05	3.98851e-05	0	0.0842561	10.8486	4.90586e-07	9.92444	2.49248	1.54681	2.4607	0.000152915	0.010911	7.98974e-07	0.0289	0	0	4.16769e-18	2.1856	0			19.75	3.2859	0.158972	0.000533154	0.0260703	0.0791827	9.57293e-05	0.00116069	0.00123538	6.10653e-07	0.0736694	9.25913e-13	0.000104903	1.7578e-05	5.94919e-05	0
[truncated: 6 more rows]
[truncated: 16 more columns]

## Sheet: Additional figure 2
Data used to generate Additional figure 2 and values in Additional Table 1
[truncated: 364 more rows]
[truncated: 16 more columns]

## Sheet: Fig 3, Add fig 3 Alpha
Data used to generate Figure 3, Additional figure 3 and values in Additional Table 1
[truncated: 1,013 more rows]
[truncated: 48 more columns]

[truncated: 11 more sheets: Fig 3, Add fig 3 Beta, Additional figures 4&5, Alpha, Additional figures 4&5, Beta, Discrete microPop.Colon, Beta, Discrete microPop.Colon, Alpha, Continuous microPop.Colon,Alpha, Continuous microPop.Colon, Beta, Discrete microPop.Colon, HighS, Discrete microPop.Colon, NoS, Continuous microPop.Colon HighS, Continuous microPop.Colon, NoS]
